# Supplementary material for: Studies on 3-Oxoalkanenitriles: Novel Rearrangement Reactions Observed in Studies of the Chemistry of 3-Heteroaroyl-3-Oxoalkanenitriles as Novel Routes to 2-Dialkylaminopyridines
Source: Molecules. 2012 Jan 18;17(1):897–909. doi: 10.3390/molecules17010897 (PMC6268551; doi:10.3390/molecules17010897)
Supplement: Supplementary file 1 [file molecules-17-00897-s001.zip › molecules-12690-supplementary/X Ray Data 1a and 5/X ray data for compound 1a CAAP/Report 1/CrystalStructure.cif]

data_General
_audit_creation_date                    2011-04-10
_audit_creation_method                 'by CrystalStructure 4.0'
_audit_update_record                    ?

#==============================================================================
# PROCESSING SUMMARY (IUCr Office Use Only)

_journal_date_recd_electronic           ?
_journal_date_from_coeditor             ?
_journal_date_accepted                  ?
_journal_coeditor_code                  ?

#==============================================================================
# SUBMISSION DETAILS

_publ_contact_author_name              'ENTER NAME'
_publ_contact_author_email             'ENTER EMAIL ADDRESS'
_publ_contact_author_fax               'ENTER FAX NUMBER'
_publ_contact_author_phone             'ENTER PHONE NUMBER'
_publ_contact_letter
;
    ENTER TEXT OF LETTER
;
_publ_requested_journal                'ENTER JOURNAL NAME HERE'
_publ_requested_category               'CHOOSE FI FM FO CI CM CO or AD'
_publ_requested_coeditor_name           ?

#==============================================================================
# TITLE AND AUTHOR LIST

_publ_section_title
;
    ENTER SECTION TITLE
;
_publ_section_title_footnote
;
    ENTER FOOTNOTE TO TITLE OF PAPER
;
loop_
_publ_author_name
_publ_author_footnote
_publ_author_address
' FIRST AUTHORS NAME '
;
  FIRST AUTHORS FOOTNOTES
;
;
  FIRST AUTHORS ADDRESS
;
_publ_section_synopsis
;
    ENTER SYNOPSIS
;

#==============================================================================
# TEXT

_publ_section_abstract
;
    ENTER ABSTRACT
;
_publ_section_comment
;
    ENTER TEXT
;
_publ_section_references
;
    ENTER OTHER REFERENCES

    Rigaku (2010). CrystalStructure. Version 4.0. 
    Rigaku Corporation, Tokyo, Japan.

    Sheldrick, G.M. (2008).
    Acta Cryst. A64, 112-122.
    SHELX97

;
_publ_section_figure_captions
;
    ENTER FIGURE CAPTIONS
;
_publ_section_exptl_prep
;
    ENTER COMPOUND PREPARATION DETAILS
;
_publ_section_exptl_refinement
;
    ENTER SPECIAL DETAILS OF THE REFINEMENT
;

#==============================================================================
data_CAP220311

#==============================================================================
# CHEMICAL DATA

_chemical_formula_sum                  'C14 H13 N3 O2'
_chemical_formula_moiety               'C14 H13 N3 O2'
_chemical_formula_weight                255.28
_chemical_melting_point                 ?
_chemical_absolute_configuration        ?

#==============================================================================
# CRYSTAL DATA
_symmetry_cell_setting                  orthorhombic
_symmetry_space_group_name_H-M         'P n a 21'
_symmetry_space_group_name_Hall        'P 2c -2n'
_symmetry_Int_Tables_number             33
loop_
_symmetry_equiv_pos_site_id
_symmetry_equiv_pos_as_xyz
1   '+X,+Y,+Z'
2   '1/2-X,1/2+Y,1/2+Z'
3   '1/2+X,1/2-Y,+Z'
4   '-X,-Y,1/2+Z'
#------------------------------------------------------------------------------
_cell_length_a                          12.6554(3)
_cell_length_b                          12.5337(3)
_cell_length_c                          8.3171(2)
_cell_angle_alpha                       90.0000
_cell_angle_beta                        90.0000
_cell_angle_gamma                       90.0000
_cell_volume                            1319.25(6)
_cell_formula_units_Z                   4
_cell_measurement_reflns_used           7830
_cell_measurement_theta_min             3.22
_cell_measurement_theta_max             27.49
_cell_measurement_temperature           273
#------------------------------------------------------------------------------
_exptl_crystal_description              block
_exptl_crystal_colour                   orange
_exptl_crystal_size_max                 0.200
_exptl_crystal_size_mid                 0.200
_exptl_crystal_size_min                 0.200
_exptl_crystal_density_diffrn           1.285
_exptl_crystal_density_meas             ?
_exptl_crystal_density_method          'not measured'
_exptl_crystal_F_000                    536.00
_exptl_absorpt_coefficient_mu           0.089
_exptl_absorpt_correction_type          none

#==============================================================================
# EXPERIMENTAL DATA

_diffrn_ambient_temperature             273
_diffrn_radiation_type                 'Mo K\a'
_diffrn_radiation_wavelength            0.71075
_diffrn_measurement_device_type         ?
_diffrn_reflns_number                   12575
_diffrn_reflns_av_R_equivalents         0.1339
_diffrn_reflns_theta_max                27.49
_diffrn_reflns_theta_full               27.49
_diffrn_measured_fraction_theta_max     0.995
_diffrn_measured_fraction_theta_full    0.995
_diffrn_reflns_limit_h_min             -16
_diffrn_reflns_limit_h_max              16
_diffrn_reflns_limit_k_min             -16
_diffrn_reflns_limit_k_max              16
_diffrn_reflns_limit_l_min             -10
_diffrn_reflns_limit_l_max              10
_diffrn_standards_number                0
_diffrn_standards_interval_count        .
_diffrn_standards_decay_%               ?

#==============================================================================
# REFINEMENT DATA

_refine_special_details
;
    Refinement was performed using all reflections. The weighted 
    R-factor (wR) and goodness of fit (S) are based on F^2^.
    R-factor (gt) are based on F. The threshold expression of
    F^2^ > 2.0 sigma(F^2^) is used only for calculating R-factor (gt).
;
_reflns_number_total                    3010
_reflns_number_gt                       2225
_reflns_threshold_expression            F^2^>2.0\s(F^2^)
_refine_ls_structure_factor_coef        Fsqd
_refine_ls_R_factor_gt                  0.0627
_refine_ls_wR_factor_ref                0.1893
_refine_ls_number_restraints            1
_refine_ls_hydrogen_treatment           constr
_refine_ls_number_reflns                3010
_refine_ls_number_parameters            172
_refine_ls_goodness_of_fit_ref          0.985
_refine_ls_weighting_scheme             calc
_refine_ls_weighting_details
           'w = 1/[\s^2^(Fo^2^)+(0.0791P)^2^+0.0000P] where P=(Fo^2^+2Fc^2^)/3'
_atom_sites_solution_hydrogens          geom
_atom_sites_solution_primary            direct
_atom_sites_solution_secondary          difmap
_refine_ls_shift/su_max                 0.000
_refine_diff_density_max                0.390
_refine_diff_density_min               -0.420
_refine_ls_extinction_method            none
_refine_ls_extinction_coef              ?

loop_
_atom_type_symbol
_atom_type_description
_atom_type_scat_dispersion_real
_atom_type_scat_dispersion_imag
_atom_type_scat_source
  'C' 'C'  0.0033 0.0016 
;
International Tables for Crystallography
(1992, Vol. C, Tables 4.2.6.8 and 6.1.1.4)
;
  'H' 'H'  0.0000 0.0000 
;
International Tables for Crystallography
(1992, Vol. C, Table 6.1.1.4)
;
  'N' 'N'  0.0061 0.0033 
;
International Tables for Crystallography
(1992, Vol. C, Tables 4.2.6.8 and 6.1.1.4)
;
  'O' 'O'  0.0106 0.0060 
;
International Tables for Crystallography
(1992, Vol. C, Tables 4.2.6.8 and 6.1.1.4)
;

#==============================================================================
# ATOMIC COORDINATES AND THERMAL PARAMETERS

loop_
_atom_site_label
_atom_site_type_symbol
_atom_site_fract_x
_atom_site_fract_y
_atom_site_fract_z
_atom_site_U_iso_or_equiv
_atom_site_adp_type
_atom_site_occupancy
_atom_site_symmetry_multiplicity
_atom_site_calc_flag
_atom_site_refinement_flags
_atom_site_disorder_assembly
_atom_site_disorder_group
 O1 O 0.82103(18) 0.40075(13) 0.5208(4) 0.0810(8) Uani 1.0 4 d . . .
 O2 O 0.63383(18) 0.68853(17) 0.5889(4) 0.0838(7) Uani 1.0 4 d . . .
 N1 N 0.93753(18) 0.52221(14) 0.4110(3) 0.0603(6) Uani 1.0 4 d . . .
 N2 N 0.94188(16) 0.63412(15) 0.4013(3) 0.0578(6) Uani 1.0 4 d . . .
 N3 N 0.4441(3) 0.5228(4) 0.7516(8) 0.1333(17) Uani 1.0 4 d . . .
 C1 C 0.8413(3) 0.49354(18) 0.4831(4) 0.0605(7) Uani 1.0 4 d . . .
 C2 C 0.7845(2) 0.59233(17) 0.5040(4) 0.0581(7) Uani 1.0 4 d . . .
 C3 C 0.8492(2) 0.67424(19) 0.4491(4) 0.0593(6) Uani 1.0 4 d . . .
 C4 C 1.0320(2) 0.46164(19) 0.4254(4) 0.0584(6) Uani 1.0 4 d . . .
 C5 C 1.1174(3) 0.5012(2) 0.5110(4) 0.0669(7) Uani 1.0 4 d . . .
 C6 C 1.2066(3) 0.4385(3) 0.5335(5) 0.0813(9) Uani 1.0 4 d . . .
 C7 C 1.2099(3) 0.3377(3) 0.4690(6) 0.0889(12) Uani 1.0 4 d . . .
 C8 C 1.1249(3) 0.2977(3) 0.3841(5) 0.0858(11) Uani 1.0 4 d . . .
 C9 C 1.0351(3) 0.3599(2) 0.3589(4) 0.0733(8) Uani 1.0 4 d . . .
 C10 C 0.6812(3) 0.6044(2) 0.5757(4) 0.0632(7) Uani 1.0 4 d . . .
 C11 C 0.6320(3) 0.5021(3) 0.6402(6) 0.0806(10) Uani 1.0 4 d . . .
 C12 C 0.5274(3) 0.5148(3) 0.7002(6) 0.0900(11) Uani 1.0 4 d . . .
 C13 C 0.8276(3) 0.7911(3) 0.4384(6) 0.0844(10) Uani 1.0 4 d . . .
 C14 C 1.0163(3) 0.6849(2) 0.2927(4) 0.0677(7) Uani 1.0 4 d . . .
 H5 H 1.1149 0.5698 0.5535 0.0803 Uiso 1.0 4 calc R . .
 H6 H 1.2638 0.4646 0.5918 0.0976 Uiso 1.0 4 calc R . .
 H7 H 1.2700 0.2959 0.4826 0.1067 Uiso 1.0 4 calc R . .
 H8 H 1.1276 0.2286 0.3435 0.1030 Uiso 1.0 4 calc R . .
 H9 H 0.9787 0.3340 0.2990 0.0879 Uiso 1.0 4 calc R . .
 H11A H 0.6310 0.4494 0.5547 0.0967 Uiso 1.0 4 calc R . .
 H11B H 0.6763 0.4745 0.7257 0.0967 Uiso 1.0 4 calc R . .
 H13A H 0.8929 0.8289 0.4249 0.1013 Uiso 1.0 4 calc R . .
 H13B H 0.7935 0.8146 0.5352 0.1013 Uiso 1.0 4 calc R . .
 H13C H 0.7823 0.8049 0.3480 0.1013 Uiso 1.0 4 calc R . .
 H14A H 0.9827 0.6977 0.1910 0.0812 Uiso 1.0 4 calc R . .
 H14B H 1.0763 0.6391 0.2774 0.0812 Uiso 1.0 4 calc R . .
 H14C H 1.0392 0.7515 0.3378 0.0812 Uiso 1.0 4 calc R . .


loop_
_atom_site_aniso_label
_atom_site_aniso_U_11
_atom_site_aniso_U_22
_atom_site_aniso_U_33
_atom_site_aniso_U_12
_atom_site_aniso_U_13
_atom_site_aniso_U_23
 O1 0.0676(12) 0.0469(10) 0.129(2) -0.0035(7) -0.0046(13) 0.0140(11)
 O2 0.0778(14) 0.0687(12) 0.1050(18) 0.0198(10) 0.0118(13) 0.0182(12)
 N1 0.0629(13) 0.0412(9) 0.0767(14) 0.0009(8) -0.0048(11) 0.0032(10)
 N2 0.0643(12) 0.0423(9) 0.0669(13) 0.0003(8) -0.0016(10) 0.0063(9)
 N3 0.088(3) 0.136(4) 0.175(5) -0.003(2) 0.037(3) 0.019(4)
 C1 0.0590(14) 0.0477(12) 0.0746(17) -0.0020(9) -0.0117(13) -0.0002(12)
 C2 0.0575(14) 0.0501(12) 0.0668(16) 0.0017(9) -0.0089(12) 0.0075(11)
 C3 0.0674(15) 0.0493(11) 0.0613(15) 0.0053(10) -0.0042(12) 0.0030(10)
 C4 0.0631(15) 0.0534(13) 0.0588(14) 0.0074(10) 0.0062(13) 0.0008(11)
 C5 0.0626(16) 0.0639(14) 0.0743(18) 0.0026(11) 0.0074(14) 0.0029(13)
 C6 0.0712(19) 0.0819(18) 0.091(3) 0.0104(14) 0.0094(17) 0.0175(18)
 C7 0.084(2) 0.0752(19) 0.108(3) 0.0280(17) 0.027(3) 0.024(2)
 C8 0.123(3) 0.0530(14) 0.082(2) 0.0238(15) 0.029(3) 0.0070(14)
 C9 0.100(3) 0.0532(13) 0.0664(17) 0.0101(13) 0.0082(16) 0.0013(12)
 C10 0.0617(15) 0.0629(15) 0.0651(15) 0.0056(11) -0.0059(13) 0.0111(13)
 C11 0.0655(18) 0.0691(17) 0.107(3) 0.0013(13) 0.0040(18) 0.0250(16)
 C12 0.073(3) 0.091(3) 0.106(3) -0.0031(16) 0.009(2) 0.0227(19)
 C13 0.088(2) 0.0502(14) 0.115(3) 0.0105(13) 0.012(2) 0.0143(17)
 C14 0.0715(17) 0.0608(13) 0.0708(17) -0.0065(12) 0.0058(15) 0.0065(13)

#==============================================================================
_computing_data_collection
                                 'CrystalClear-SM Expert 2.0 r4 (Rigaku, 2009)'
_computing_cell_refinement             'CrystalClear-SM Expert 2.0 r4'
_computing_data_reduction              'CrystalClear-SM Expert 2.0 r4'
_computing_structure_solution          'SHELXS97 (Sheldrick, 2008)'
_computing_structure_refinement        'SHELXL97 (Sheldrick, 2008)'
_computing_publication_material        'CrystalStructure 4.0 (Rigaku, 2010)'
_computing_molecular_graphics          'CrystalStructure 4.0'

#==============================================================================
# MOLECULAR GEOMETRY

_geom_special_details
;
    ENTER SPECIAL DETAILS OF THE MOLECULAR GEOMETRY
;

loop_
_geom_bond_atom_site_label_1
_geom_bond_atom_site_label_2
_geom_bond_distance
_geom_bond_publ_flag
_geom_bond_site_symmetry_1
_geom_bond_site_symmetry_2
O1 C1 1.231(3) yes . .
O2 C10 1.218(4) yes . .
N1 N2 1.406(3) yes . .
N1 C1 1.404(4) yes . .
N1 C4 1.422(4) yes . .
N2 C3 1.337(4) yes . .
N2 C14 1.452(4) yes . .
N3 C12 1.141(6) yes . .
C1 C2 1.442(4) yes . .
C2 C3 1.390(4) yes . .
C2 C10 1.446(4) yes . .
C3 C13 1.492(4) yes . .
C4 C5 1.385(4) yes . .
C4 C9 1.391(4) yes . .
C5 C6 1.389(5) yes . .
C6 C7 1.373(6) yes . .
C7 C8 1.380(6) yes . .
C8 C9 1.394(5) yes . .
C10 C11 1.523(5) yes . .
C11 C12 1.423(6) yes . .
C5 H5 0.930 no . .
C6 H6 0.930 no . .
C7 H7 0.930 no . .
C8 H8 0.930 no . .
C9 H9 0.930 no . .
C11 H11A 0.970 no . .
C11 H11B 0.970 no . .
C13 H13A 0.960 no . .
C13 H13B 0.960 no . .
C13 H13C 0.960 no . .
C14 H14A 0.960 no . .
C14 H14B 0.960 no . .
C14 H14C 0.960 no . .

loop_
_geom_angle_atom_site_label_1
_geom_angle_atom_site_label_2
_geom_angle_atom_site_label_3
_geom_angle
_geom_angle_publ_flag
_geom_angle_site_symmetry_1
_geom_angle_site_symmetry_2
_geom_angle_site_symmetry_3
N2 N1 C1 108.28(19) yes . . .
N2 N1 C4 120.3(2) yes . . .
C1 N1 C4 123.8(2) yes . . .
N1 N2 C3 108.9(2) yes . . .
N1 N2 C14 119.9(2) yes . . .
C3 N2 C14 126.1(3) yes . . .
O1 C1 N1 122.1(3) yes . . .
O1 C1 C2 132.6(3) yes . . .
N1 C1 C2 105.3(2) yes . . .
C1 C2 C3 107.5(3) yes . . .
C1 C2 C10 126.2(3) yes . . .
C3 C2 C10 126.2(3) yes . . .
N2 C3 C2 109.7(2) yes . . .
N2 C3 C13 120.8(3) yes . . .
C2 C3 C13 129.5(3) yes . . .
N1 C4 C5 120.5(3) yes . . .
N1 C4 C9 118.7(3) yes . . .
C5 C4 C9 120.7(3) yes . . .
C4 C5 C6 120.0(3) yes . . .
C5 C6 C7 119.5(4) yes . . .
C6 C7 C8 120.7(4) yes . . .
C7 C8 C9 120.6(3) yes . . .
C4 C9 C8 118.4(3) yes . . .
O2 C10 C2 125.0(3) yes . . .
O2 C10 C11 119.7(3) yes . . .
C2 C10 C11 115.3(3) yes . . .
C10 C11 C12 114.2(3) yes . . .
N3 C12 C11 178.0(5) yes . . .
C4 C5 H5 120.006 no . . .
C6 C5 H5 119.994 no . . .
C5 C6 H6 120.246 no . . .
C7 C6 H6 120.232 no . . .
C6 C7 H7 119.646 no . . .
C8 C7 H7 119.656 no . . .
C7 C8 H8 119.705 no . . .
C9 C8 H8 119.709 no . . .
C4 C9 H9 120.797 no . . .
C8 C9 H9 120.787 no . . .
C10 C11 H11A 108.715 no . . .
C10 C11 H11B 108.718 no . . .
C12 C11 H11A 108.711 no . . .
C12 C11 H11B 108.711 no . . .
H11A C11 H11B 107.627 no . . .
C3 C13 H13A 109.476 no . . .
C3 C13 H13B 109.469 no . . .
C3 C13 H13C 109.469 no . . .
H13A C13 H13B 109.474 no . . .
H13A C13 H13C 109.469 no . . .
H13B C13 H13C 109.470 no . . .
N2 C14 H14A 109.474 no . . .
N2 C14 H14B 109.473 no . . .
N2 C14 H14C 109.472 no . . .
H14A C14 H14B 109.470 no . . .
H14A C14 H14C 109.474 no . . .
H14B C14 H14C 109.464 no . . .

loop_
_geom_torsion_atom_site_label_1
_geom_torsion_atom_site_label_2
_geom_torsion_atom_site_label_3
_geom_torsion_atom_site_label_4
_geom_torsion
_geom_torsion_publ_flag
_geom_torsion_site_symmetry_1
_geom_torsion_site_symmetry_2
_geom_torsion_site_symmetry_3
_geom_torsion_site_symmetry_4
N2 N1 C1 O1 -172.8(3) no . . . .
N2 N1 C1 C2 4.6(3) no . . . .
C1 N1 N2 C3 -6.0(3) no . . . .
C1 N1 N2 C14 -162.3(2) no . . . .
N2 N1 C4 C5 34.3(4) no . . . .
N2 N1 C4 C9 -148.9(3) no . . . .
C4 N1 N2 C3 -156.7(3) no . . . .
C4 N1 N2 C14 47.0(4) no . . . .
C1 N1 C4 C5 -111.8(3) no . . . .
C1 N1 C4 C9 65.1(4) no . . . .
C4 N1 C1 O1 -23.4(5) no . . . .
C4 N1 C1 C2 154.1(3) no . . . .
N1 N2 C3 C2 4.9(3) no . . . .
N1 N2 C3 C13 -174.8(2) no . . . .
C14 N2 C3 C2 159.3(3) no . . . .
C14 N2 C3 C13 -20.3(4) no . . . .
O1 C1 C2 C3 175.3(4) no . . . .
O1 C1 C2 C10 -2.1(6) no . . . .
N1 C1 C2 C3 -1.8(3) no . . . .
N1 C1 C2 C10 -179.2(3) no . . . .
C1 C2 C3 N2 -1.9(3) no . . . .
C1 C2 C3 C13 177.7(3) no . . . .
C1 C2 C10 O2 -178.3(3) no . . . .
C1 C2 C10 C11 2.7(5) no . . . .
C3 C2 C10 O2 4.7(5) no . . . .
C3 C2 C10 C11 -174.3(3) no . . . .
C10 C2 C3 N2 175.5(3) no . . . .
C10 C2 C3 C13 -4.9(5) no . . . .
N1 C4 C5 C6 175.7(3) no . . . .
N1 C4 C9 C8 -175.1(3) no . . . .
C5 C4 C9 C8 1.7(5) no . . . .
C9 C4 C5 C6 -1.1(5) no . . . .
C4 C5 C6 C7 0.6(5) no . . . .
C5 C6 C7 C8 -0.9(6) no . . . .
C6 C7 C8 C9 1.6(6) no . . . .
C7 C8 C9 C4 -2.0(5) no . . . .
O2 C10 C11 C12 5.0(5) no . . . .
C2 C10 C11 C12 -176.0(3) no . . . .

loop_
_geom_contact_atom_site_label_1
_geom_contact_atom_site_label_2
_geom_contact_distance
_geom_contact_publ_flag
_geom_contact_site_symmetry_1
_geom_contact_site_symmetry_2
O1 N2 3.447(3) no . .
O1 C3 3.497(3) no . .
O1 C4 2.888(4) no . .
O1 C9 3.069(5) no . .
O1 C10 3.140(4) no . .
O1 C11 2.885(5) no . .
O2 N3 3.451(6) no . .
O2 C3 2.969(4) no . .
O2 C12 2.723(5) no . .
O2 C13 3.038(5) no . .
N2 C5 2.922(4) no . .
N3 C10 3.491(6) no . .
C1 C5 3.503(4) no . .
C1 C9 3.145(5) no . .
C1 C11 2.956(5) no . .
C2 C4 3.595(4) no . .
C3 C4 3.535(4) no . .
C4 C7 2.759(5) no . .
C4 C14 3.015(4) no . .
C5 C8 2.763(5) no . .
C5 C14 3.199(5) no . .
C6 C9 2.791(5) no . .
C10 C13 3.195(5) no . .
C13 C14 2.991(5) no . .
O1 C7 3.331(4) no . 3_455
O1 C14 3.241(4) no . 4_765
O2 C14 3.286(4) no . 3_465
N1 C5 3.411(5) no . 4_764
N3 C10 3.510(7) no . 4_665
N3 C11 3.387(8) no . 4_665
C5 N1 3.411(5) no . 4_765
C7 O1 3.331(4) no . 3_555
C10 N3 3.510(7) no . 4_664
C11 N3 3.387(8) no . 4_664
C14 O1 3.241(4) no . 4_764
C14 O2 3.286(4) no . 3_565
O1 H9 2.8428 no . .
O1 H11A 2.4976 no . .
O1 H11B 2.6672 no . .
O2 H11A 3.0111 no . .
O2 H11B 2.9628 no . .
O2 H13B 2.6032 no . .
O2 H13C 3.1100 no . .
N1 H5 2.6074 no . .
N1 H9 2.5893 no . .
N1 H14A 2.9172 no . .
N1 H14B 2.5430 no . .
N1 H14C 3.2070 no . .
N2 H5 2.6541 no . .
N2 H13A 2.5263 no . .
N2 H13B 3.1438 no . .
N2 H13C 2.9753 no . .
N3 H11A 3.0190 no . .
N3 H11B 3.0077 no . .
C1 H9 3.0605 no . .
C1 H11A 2.7834 no . .
C1 H11B 2.9129 no . .
C2 H11A 2.6770 no . .
C2 H11B 2.7305 no . .
C2 H13A 3.3324 no . .
C2 H13B 2.7998 no . .
C2 H13C 2.9630 no . .
C3 H14A 2.7478 no . .
C3 H14B 3.2395 no . .
C3 H14C 2.7523 no . .
C4 H6 3.2429 no . .
C4 H8 3.2337 no . .
C4 H14A 3.5975 no . .
C4 H14B 2.6035 no . .
C5 H7 3.2262 no . .
C5 H9 3.2538 no . .
C5 H14B 2.6516 no . .
C5 H14C 3.5906 no . .
C6 H8 3.2275 no . .
C7 H5 3.2259 no . .
C7 H9 3.2503 no . .
C8 H6 3.2317 no . .
C9 H5 3.2498 no . .
C9 H7 3.2455 no . .
C10 H13B 3.0119 no . .
C10 H13C 3.3966 no . .
C13 H14A 3.0756 no . .
C13 H14C 2.8491 no . .
C14 H5 2.8877 no . .
C14 H13A 2.6278 no . .
C14 H13C 3.3528 no . .
H5 H6 2.3226 no . .
H5 H14B 2.5025 no . .
H5 H14C 3.0524 no . .
H6 H7 2.3016 no . .
H7 H8 2.3014 no . .
H8 H9 2.3311 no . .
H13A H14A 2.7896 no . .
H13A H14B 3.5425 no . .
H13A H14C 2.2117 no . .
H13C H14A 3.1532 no . .
H13C H14C 3.3196 no . .
O1 H7 2.5680 no . 3_455
O1 H8 3.2856 no . 3_455
O1 H13C 3.2504 no . 2_645
O1 H14A 3.1134 no . 4_765
O1 H14B 2.5484 no . 4_765
O2 H5 3.0521 no . 3_465
O2 H7 3.4992 no . 4_765
O2 H9 2.8988 no . 2_655
O2 H13A 3.3471 no . 3_465
O2 H14B 3.4505 no . 3_465
O2 H14C 2.5217 no . 3_465
N1 H5 3.2578 no . 4_764
N2 H9 3.4805 no . 4_765
N3 H6 2.7402 no . 1_455
N3 H8 2.8404 no . 2_655
N3 H11A 2.7171 no . 4_665
N3 H13A 3.4977 no . 2_645
N3 H13A 3.3555 no . 3_465
N3 H13B 3.3215 no . 3_465
N3 H14C 3.4809 no . 2_645
C1 H6 3.5551 no . 4_764
C1 H14B 3.1373 no . 4_765
C2 H6 3.5546 no . 4_764
C3 H8 3.5106 no . 4_765
C4 H14A 2.9834 no . 4_765
C4 H14B 3.4709 no . 4_765
C5 H9 3.3879 no . 4_765
C5 H11B 3.5412 no . 4_764
C5 H13B 3.2151 no . 3_565
C5 H13C 3.4789 no . 3_565
C5 H14A 3.1719 no . 4_765
C6 H11B 3.1520 no . 4_764
C6 H13B 3.2844 no . 3_565
C6 H14A 3.2205 no . 4_765
C7 H11B 3.4217 no . 4_764
C7 H14A 3.0900 no . 4_765
C8 H11A 3.4071 no . 3_555
C8 H13B 3.3866 no . 4_764
C8 H14A 2.8937 no . 4_765
C9 H5 3.2914 no . 4_764
C9 H14A 2.8638 no . 4_765
C10 H14C 3.2254 no . 3_465
C11 H13A 3.2279 no . 2_645
C11 H13C 3.2053 no . 2_645
C12 H6 3.5126 no . 1_455
C12 H8 3.5290 no . 2_655
C12 H11A 3.5935 no . 4_665
C12 H13A 3.1524 no . 2_645
C12 H13A 3.4609 no . 3_465
C12 H14C 3.5927 no . 2_645
C13 H5 3.3466 no . 3_465
C13 H6 3.4151 no . 3_465
C13 H8 3.4256 no . 4_765
C13 H11B 2.9015 no . 2_654
C13 H14B 3.5589 no . 3_465
C14 H13C 3.4002 no . 3_565
H5 O2 3.0521 no . 3_565
H5 N1 3.2578 no . 4_765
H5 C9 3.2914 no . 4_765
H5 C13 3.3466 no . 3_565
H5 H9 2.6504 no . 4_765
H5 H13B 2.6888 no . 3_565
H5 H13C 3.1427 no . 3_565
H6 N3 2.7402 no . 1_655
H6 C1 3.5551 no . 4_765
H6 C2 3.5546 no . 4_765
H6 C12 3.5126 no . 1_655
H6 C13 3.4151 no . 3_565
H6 H11B 3.2292 no . 4_764
H6 H13A 3.3616 no . 3_565
H6 H13B 2.8332 no . 3_565
H6 H13C 3.5380 no . 3_565
H7 O1 2.5680 no . 3_555
H7 O2 3.4992 no . 4_764
H7 H9 3.4581 no . 3_555
H7 H11A 3.5926 no . 3_555
H7 H13C 3.3571 no . 4_765
H8 O1 3.2856 no . 3_555
H8 N3 2.8404 no . 2_644
H8 C3 3.5106 no . 4_764
H8 C12 3.5290 no . 2_644
H8 C13 3.4256 no . 4_764
H8 H11A 2.8403 no . 3_555
H8 H13A 3.5645 no . 4_764
H8 H13B 2.8042 no . 4_764
H8 H14A 3.3406 no . 4_765
H9 O2 2.8987 no . 2_644
H9 N2 3.4805 no . 4_764
H9 C5 3.3879 no . 4_764
H9 H5 2.6504 no . 4_764
H9 H7 3.4581 no . 3_455
H9 H14A 3.3205 no . 4_765
H11A N3 2.7171 no . 4_664
H11A C8 3.4071 no . 3_455
H11A C12 3.5935 no . 4_664
H11A H7 3.5926 no . 3_455
H11A H8 2.8403 no . 3_455
H11A H13A 3.4425 no . 2_645
H11A H13C 3.2304 no . 2_645
H11B C5 3.5412 no . 4_765
H11B C6 3.1520 no . 4_765
H11B C7 3.4217 no . 4_765
H11B C13 2.9015 no . 2_645
H11B H6 3.2292 no . 4_765
H11B H13A 2.6163 no . 2_645
H11B H13B 3.2850 no . 2_645
H11B H13C 2.4146 no . 2_645
H11B H14B 3.4658 no . 4_765
H13A O2 3.3471 no . 3_565
H13A N3 3.4977 no . 2_654
H13A N3 3.3555 no . 3_565
H13A C11 3.2279 no . 2_654
H13A C12 3.1524 no . 2_654
H13A C12 3.4609 no . 3_565
H13A H6 3.3616 no . 3_465
H13A H8 3.5645 no . 4_765
H13A H11A 3.4425 no . 2_654
H13A H11B 2.6163 no . 2_654
H13B N3 3.3215 no . 3_565
H13B C5 3.2151 no . 3_465
H13B C6 3.2844 no . 3_465
H13B C8 3.3866 no . 4_765
H13B H5 2.6888 no . 3_465
H13B H6 2.8332 no . 3_465
H13B H8 2.8042 no . 4_765
H13B H11B 3.2850 no . 2_654
H13B H14B 3.5333 no . 3_465
H13C O1 3.2504 no . 2_654
H13C C5 3.4789 no . 3_465
H13C C11 3.2053 no . 2_654
H13C C14 3.4002 no . 3_465
H13C H5 3.1427 no . 3_465
H13C H6 3.5380 no . 3_465
H13C H7 3.3571 no . 4_764
H13C H11A 3.2304 no . 2_654
H13C H11B 2.4146 no . 2_654
H13C H14B 2.7632 no . 3_465
H13C H14C 3.1585 no . 3_465
H14A O1 3.1134 no . 4_764
H14A C4 2.9834 no . 4_764
H14A C5 3.1719 no . 4_764
H14A C6 3.2205 no . 4_764
H14A C7 3.0900 no . 4_764
H14A C8 2.8937 no . 4_764
H14A C9 2.8638 no . 4_764
H14A H8 3.3406 no . 4_764
H14A H9 3.3205 no . 4_764
H14B O1 2.5484 no . 4_764
H14B O2 3.4505 no . 3_565
H14B C1 3.1373 no . 4_764
H14B C4 3.4709 no . 4_764
H14B C13 3.5589 no . 3_565
H14B H11B 3.4658 no . 4_764
H14B H13B 3.5333 no . 3_565
H14B H13C 2.7632 no . 3_565
H14C O2 2.5217 no . 3_565
H14C N3 3.4809 no . 2_654
H14C C10 3.2254 no . 3_565
H14C C12 3.5927 no . 2_654
H14C H13C 3.1585 no . 3_565

#==============================================================================

#==============================================================================
# Additional structures and associated data_? identifiers
# should be added at this point if there is more than one 
# structure analysis in the CIF.

#==============================================================================
#     End of CIF
#==============================================================================
