# Supplementary material for: Studies on 3-Oxoalkanenitriles: Novel Rearrangement Reactions Observed in Studies of the Chemistry of 3-Heteroaroyl-3-Oxoalkanenitriles as Novel Routes to 2-Dialkylaminopyridines
Source: Molecules. 2012 Jan 18;17(1):897–909. doi: 10.3390/molecules17010897 (PMC6268551; doi:10.3390/molecules17010897)
Supplement: Supplementary file 1 [file molecules-17-00897-s001.zip › molecules-12690-supplementary/X Ray Data 1a and 5/X ray data for compound 1a CAAP/Report 1/Reflection List.cif]

# 
# h,k,l, Fc-squared, Fo-squared, sigma(Fo-squared) and status flag 
# 
data_shelxl 
_shelx_title ' CAP220311' 
_shelx_refln_list_code          4 
_shelx_F_calc_maximum      139.18 
_exptl_crystal_F_000       536.00 
_reflns_d_resolution_high  0.7699 
 
loop_ 
 _symmetry_equiv_pos_as_xyz 
 'x, y, z' 
 '-x+1/2, y+1/2, z+1/2' 
 'x+1/2, -y+1/2, z' 
 '-x, -y, z+1/2' 
 
_cell_length_a    12.6554 
_cell_length_b    12.5337 
_cell_length_c     8.3171 
_cell_angle_alpha  90.000 
_cell_angle_beta   90.000 
_cell_angle_gamma  90.000 
 
_shelx_F_squared_multiplier     1.000 
 
loop_ 
 _refln_index_h 
 _refln_index_k 
 _refln_index_l 
 _refln_F_squared_calc 
 _refln_F_squared_meas 
 _refln_F_squared_sigma 
 _refln_observed_status 
   0   0 -10        6.01        8.60      8.77 o 
   2   0 -10        1.83        2.69      2.63 o 
   4   0 -10        1.10        1.45      0.92 o 
   6   0 -10        1.72        2.26      1.63 o 
   1   1 -10        3.52        3.78      1.15 o 
   2   1 -10        0.86        1.61      1.00 o 
   3   1 -10        0.26        1.11      1.00 o 
   4   1 -10        0.68        1.21      0.65 o 
   5   1 -10        0.59       -0.28      1.08 o 
   6   1 -10        0.31        2.20      0.93 o 
   0   2 -10        7.22       10.41      3.63 o 
   1   2 -10        1.11        3.17      1.06 o 
   2   2 -10        2.29        1.91      1.10 o 
   3   2 -10        0.02        0.68      0.81 o 
   4   2 -10        0.37        0.61      0.73 o 
   5   2 -10        1.68        1.64      0.72 o 
   1   3 -10        3.30        4.95      1.56 o 
   2   3 -10        2.18        2.72      0.93 o 
   3   3 -10        6.67        7.14      1.57 o 
   4   3 -10        0.16        0.38      0.86 o 
   5   3 -10        0.49        0.35      0.68 o 
   0   4 -10        3.60        2.80      1.30 o 
   1   4 -10        1.16        1.46      0.72 o 
   2   4 -10        1.55        2.34      0.91 o 
   3   4 -10        0.47        1.02      0.65 o 
   4   4 -10        0.31        1.06      0.70 o 
   1   5 -10        0.48        0.91      0.61 o 
   2   5 -10        0.89        1.77      0.81 o 
   3   5 -10        4.07        2.52      0.87 o 
   0   6 -10        0.21        1.21      2.29 o 
   1   6 -10        0.44        1.75      1.26 o 
   2   0  -9        2.40        2.68      1.82 o 
   4   0  -9        2.30        2.44      1.06 o 
   6   0  -9       27.53       22.99     10.04 o 
   8   0  -9        2.35        2.99      1.26 o 
   0   1  -9        1.68        1.69      1.06 o 
   1   1  -9        2.99        2.26      1.22 o 
   2   1  -9       10.07       10.95      2.74 o 
   3   1  -9        0.47        0.83      0.71 o 
   4   1  -9       13.01       14.87      2.21 o 
   5   1  -9       11.04       13.10      1.98 o 
   6   1  -9        2.87        2.18      1.06 o 
   7   1  -9        6.03        5.54      1.07 o 
   8   1  -9        0.34        1.70      0.79 o 
   9   1  -9        1.10        1.99      0.82 o 
   1   2  -9       12.61       15.99      2.95 o 
   2   2  -9       11.33       12.91      2.45 o 
   3   2  -9        2.93        3.40      0.99 o 
   4   2  -9        3.40        3.73      0.95 o 
   5   2  -9        4.55        4.18      1.18 o 
   6   2  -9        2.30        2.66      0.84 o 
   7   2  -9        5.80        6.46      1.27 o 
   8   2  -9        2.03        1.91      0.95 o 
   0   3  -9        8.17        8.79      2.91 o 
   1   3  -9        1.95        2.03      0.93 o 
   2   3  -9        0.96        1.25      0.78 o 
   3   3  -9        0.50        1.28      0.76 o 
   4   3  -9        0.87        1.45      0.77 o 
   5   3  -9        3.91        3.34      1.15 o 
   6   3  -9        4.39        3.17      0.90 o 
   7   3  -9        2.02        2.49      0.82 o 
   8   3  -9        0.25        0.97      0.83 o 
   1   4  -9        6.82        7.42      1.64 o 
   2   4  -9       11.69       12.63      2.05 o 
   3   4  -9        9.52       10.26      1.60 o 
   4   4  -9        1.18        1.92      0.88 o 
   5   4  -9        1.40        1.62      0.82 o 
   6   4  -9        0.52        0.70      0.70 o 
   7   4  -9        0.00        0.38      0.85 o 
   8   4  -9        2.82        3.48      1.08 o 
   0   5  -9        7.18        3.67      2.02 o 
   1   5  -9        2.17        3.15      0.91 o 
   2   5  -9        4.67        4.09      1.09 o 
   3   5  -9        1.74        2.01      0.83 o 
   4   5  -9        6.97        5.72      2.10 o 
   5   5  -9        0.01        0.87      0.78 o 
   6   5  -9        0.17        0.65      0.87 o 
   7   5  -9        2.60        2.83      0.91 o 
   1   6  -9        2.08        1.45      0.53 o 
   2   6  -9        4.65        3.35      0.96 o 
   3   6  -9        0.56        1.53      0.66 o 
   4   6  -9        6.04        6.29      1.21 o 
   5   6  -9        3.95        3.86      1.16 o 
   6   6  -9        2.74        2.96      1.00 o 
   0   7  -9        0.44        1.67      1.74 o 
   1   7  -9        0.73        1.66      1.29 o 
   2   7  -9        2.44        3.76      1.31 o 
   3   7  -9        1.54        1.50      0.69 o 
   4   7  -9        3.34        3.65      1.10 o 
   5   7  -9        3.21        3.30      0.94 o 
   1   8  -9        1.13        1.76      1.25 o 
   2   8  -9        2.92        4.10      1.40 o 
   3   8  -9        2.57        3.45      1.53 o 
   4   8  -9        0.99        1.54      1.56 o 
   0   9  -9        5.50        5.95      2.92 o 
   0   0  -8       12.61       16.17      6.35 o 
   2   0  -8       25.02       31.59      5.65 o 
   4   0  -8       11.21        5.69      3.03 o 
   6   0  -8       21.24        9.04      7.20 o 
   8   0  -8        1.53        3.07      2.08 o 
  10   0  -8        0.36        1.01      1.22 o 
   1   1  -8       30.58       34.36      4.58 o 
   2   1  -8        3.61        3.90      1.05 o 
   3   1  -8       18.35       24.96      3.42 o 
   4   1  -8        3.08        3.11      0.62 o 
   5   1  -8        3.42        3.50      0.66 o 
   6   1  -8        3.02        2.63      0.64 o 
   7   1  -8        7.33        6.21      1.58 o 
   8   1  -8        1.93        3.50      1.14 o 
   9   1  -8        0.81        0.74      0.70 o 
  10   1  -8        2.16        3.58      0.98 o 
  11   1  -8        0.65        1.27      0.94 o 
   0   2  -8       24.46       26.02      5.71 o 
   1   2  -8        2.97        2.21      0.65 o 
   2   2  -8        9.13        9.74      1.67 o 
   3   2  -8        0.84        1.38      0.56 o 
   4   2  -8        9.91       13.35      2.51 o 
   5   2  -8       19.46       20.13      3.12 o 
   6   2  -8        3.77        1.81      0.94 o 
   7   2  -8        3.20        2.57      0.85 o 
   8   2  -8        0.52        0.93      0.75 o 
   9   2  -8        0.36        1.99      0.90 o 
  10   2  -8        0.02        0.92      1.04 o 
   1   3  -8        1.25        2.00      0.58 o 
   2   3  -8        4.39        5.28      1.18 o 
   3   3  -8        5.32        6.16      1.09 o 
   4   3  -8       10.72       13.23      2.53 o 
   5   3  -8        0.31        1.03      0.44 o 
   6   3  -8       12.56       14.78      2.12 o 
   7   3  -8       11.87        9.95      1.76 o 
   8   3  -8        0.99        1.76      0.84 o 
   9   3  -8        0.26        1.33      0.82 o 
  10   3  -8        0.31        0.80      0.85 o 
   0   4  -8        3.37        3.35      1.27 o 
   1   4  -8        8.98       10.15      1.75 o 
   2   4  -8        5.69        5.63      1.18 o 
   3   4  -8        5.75        6.02      1.24 o 
   4   4  -8       29.06       28.55      3.57 o 
   5   4  -8        3.71        2.03      0.71 o 
   6   4  -8        1.61        1.96      0.75 o 
   7   4  -8        4.20        3.58      0.83 o 
   8   4  -8        2.06        1.34      0.64 o 
   9   4  -8        1.68        2.41      1.07 o 
  10   4  -8        0.56        1.37      0.84 o 
   1   5  -8        4.90        4.68      1.09 o 
   2   5  -8        1.88        1.52      0.66 o 
   3   5  -8       15.89       21.56      2.66 o 
   4   5  -8        7.04        7.71      2.02 o 
   5   5  -8       15.38        9.10      3.15 o 
   6   5  -8       12.46       12.79      2.10 o 
   7   5  -8        4.62        4.89      1.54 o 
   8   5  -8        2.21        3.15      0.90 o 
   9   5  -8        1.66        3.24      1.11 o 
   0   6  -8        1.40        1.02      0.49 o 
   1   6  -8        1.85        1.44      0.59 o 
   2   6  -8       12.45       12.58      2.29 o 
   3   6  -8        1.44        1.89      0.75 o 
   4   6  -8        3.66        2.62      0.77 o 
   5   6  -8        9.89        9.39      1.56 o 
   6   6  -8        1.93        2.59      0.85 o 
   7   6  -8        2.70        3.08      0.90 o 
   8   6  -8        0.02        0.58      0.67 o 
   9   6  -8        1.06        1.77      0.78 o 
   1   7  -8        2.21        2.06      0.70 o 
   2   7  -8        6.91        5.88      1.06 o 
   3   7  -8       11.32        7.69      1.20 o 
   4   7  -8        5.51        7.33      1.37 o 
   5   7  -8        4.73        4.12      1.32 o 
   6   7  -8        5.73        5.57      1.27 o 
   7   7  -8        5.26        4.87      1.17 o 
   8   7  -8        0.36        0.49      0.62 o 
   0   8  -8       20.90       31.12      7.10 o 
   1   8  -8        7.36        7.59      1.62 o 
   2   8  -8        0.56        1.35      0.83 o 
   3   8  -8        3.61        2.96      1.16 o 
   4   8  -8        6.15        8.45      2.61 o 
   5   8  -8        0.06        0.42      0.71 o 
   6   8  -8        5.43        4.89      1.06 o 
   7   8  -8        1.06        2.02      0.84 o 
   1   9  -8       10.04        9.18      1.59 o 
   2   9  -8        2.01        3.32      1.05 o 
   3   9  -8        6.14        8.51      1.57 o 
   4   9  -8        4.66        3.65      1.59 o 
   5   9  -8        2.51        4.21      1.66 o 
   6   9  -8        5.15        4.38      1.66 o 
   0  10  -8        3.49        3.48      1.46 o 
   1  10  -8        1.88        3.14      1.05 o 
   2  10  -8        0.65        1.89      0.83 o 
   3  10  -8        4.76        5.67      1.60 o 
   4  10  -8        2.32        3.49      1.51 o 
   2   0  -7        4.54        4.23      1.38 o 
   4   0  -7       61.44       70.60      7.71 o 
   6   0  -7       66.83       62.65      6.81 o 
   8   0  -7        9.83       10.87      2.83 o 
  10   0  -7        3.72        5.16      2.20 o 
  12   0  -7        5.54        4.76      1.90 o 
   0   1  -7      175.95      184.59     43.25 o 
   1   1  -7        4.43        2.94      1.03 o 
   2   1  -7       11.08       14.64      2.85 o 
   3   1  -7       25.94       29.09      3.09 o 
   4   1  -7       28.42       29.94      2.49 o 
   5   1  -7       59.88       63.20      7.03 o 
   6   1  -7       35.09       39.49      3.06 o 
   7   1  -7        5.03        4.35      0.73 o 
   8   1  -7        5.16        4.26      1.05 o 
   9   1  -7        3.88        2.38      1.32 o 
  10   1  -7        1.08        1.19      0.73 o 
  11   1  -7        0.82        2.03      0.88 o 
  12   1  -7        0.62        1.47      0.98 o 
   1   2  -7       15.47       10.36      3.87 o 
   2   2  -7        2.13        2.98      0.79 o 
   3   2  -7       34.25       36.68      3.32 o 
   4   2  -7       10.88       10.07      1.52 o 
   5   2  -7        5.92        6.13      0.90 o 
   6   2  -7       27.28       19.47      4.98 o 
   7   2  -7       11.47        9.79      2.30 o 
   8   2  -7       10.57       10.35      1.52 o 
   9   2  -7        2.21        3.11      1.16 o 
  10   2  -7        3.21        3.52      1.34 o 
  11   2  -7        1.11        2.60      0.87 o 
  12   2  -7        0.71        0.98      1.18 o 
   0   3  -7        9.06        5.26      4.24 o 
   1   3  -7       17.80       18.74      2.73 o 
   2   3  -7       10.74       10.58      1.48 o 
   3   3  -7        9.25       10.70      1.51 o 
   4   3  -7        6.13        6.62      1.13 o 
   5   3  -7        7.69        8.71      1.19 o 
   6   3  -7        2.81        2.45      0.61 o 
   7   3  -7        2.01        1.55      0.60 o 
   8   3  -7       11.28       14.04      2.01 o 
   9   3  -7        7.74        6.12      1.28 o 
  10   3  -7        4.20        5.15      1.70 o 
  11   3  -7        2.41        3.27      1.22 o 
  12   3  -7        1.86        3.02      1.21 o 
   1   4  -7       29.22       34.58      3.23 o 
   2   4  -7       35.81       36.98      5.58 o 
   3   4  -7       17.27       20.94      2.92 o 
   4   4  -7       18.14       22.18      2.43 o 
   5   4  -7       31.15       35.50      2.86 o 
   6   4  -7       11.60       12.90      1.74 o 
   7   4  -7        4.91        4.48      0.85 o 
   8   4  -7       17.91       16.04      2.43 o 
   9   4  -7        3.96        3.78      1.20 o 
  10   4  -7        1.03        1.31      0.82 o 
  11   4  -7        1.26        0.64      1.24 o 
   0   5  -7       63.50       62.65     13.65 o 
   1   5  -7       22.13       23.65      3.44 o 
   2   5  -7        9.72        9.10      1.36 o 
   3   5  -7        5.67        6.23      1.01 o 
   4   5  -7       17.42       17.53      2.13 o 
   5   5  -7       31.17       32.91      4.42 o 
   6   5  -7        4.80        7.17      1.30 o 
   7   5  -7       27.00       27.74      3.66 o 
   8   5  -7        3.71        3.38      1.05 o 
   9   5  -7        4.65        5.06      1.30 o 
  10   5  -7        2.98        3.95      1.15 o 
  11   5  -7        1.70        2.46      1.02 o 
   1   6  -7       13.61       11.68      1.74 o 
   2   6  -7       26.87       30.28      2.83 o 
   3   6  -7        7.21        5.91      0.85 o 
   4   6  -7        6.32        6.76      1.01 o 
   5   6  -7        2.93        1.99      0.50 o 
   6   6  -7        9.05        8.71      1.36 o 
   7   6  -7        0.43        1.39      0.67 o 
   8   6  -7       12.45       11.14      1.69 o 
   9   6  -7        2.33        2.04      0.89 o 
  10   6  -7        0.24        0.65      0.86 o 
   0   7  -7        9.16        6.98      1.40 o 
   1   7  -7        5.33        4.60      0.84 o 
   2   7  -7        0.92        1.33      0.35 o 
   3   7  -7        5.25        5.21      0.96 o 
   4   7  -7        1.10        1.11      0.42 o 
   5   7  -7       30.88       33.59      3.85 o 
   6   7  -7        1.18        1.57      0.69 o 
   7   7  -7        1.75        2.03      0.68 o 
   8   7  -7        7.19        5.87      1.54 o 
   9   7  -7        0.43        1.01      0.74 o 
  10   7  -7        0.96        1.70      0.93 o 
   1   8  -7        7.63        6.87      1.13 o 
   2   8  -7        7.85        4.60      1.21 o 
   3   8  -7       10.56       12.44      1.66 o 
   4   8  -7       18.94       20.24      3.10 o 
   5   8  -7        3.76        3.09      0.80 o 
   6   8  -7        2.82        2.90      1.14 o 
   7   8  -7        6.77        6.84      2.00 o 
   8   8  -7        0.22        1.19      0.83 o 
   9   8  -7        1.36        2.41      0.98 o 
   0   9  -7       51.05       53.96     11.52 o 
   1   9  -7        3.79        4.03      1.33 o 
   2   9  -7        0.98        3.51      1.41 o 
   3   9  -7        1.63        2.18      0.99 o 
   4   9  -7        8.23        8.28      1.72 o 
   5   9  -7       10.79        6.52      2.93 o 
   6   9  -7        6.89        6.51      1.21 o 
   7   9  -7        1.40        2.26      0.78 o 
   8   9  -7        3.06        3.58      1.01 o 
   1  10  -7        7.53       10.18      1.58 o 
   2  10  -7        2.30        3.17      1.04 o 
   3  10  -7        1.03        1.43      0.79 o 
   4  10  -7        6.28        4.69      1.08 o 
   5  10  -7        3.03        4.15      1.80 o 
   6  10  -7        9.79       10.68      2.47 o 
   7  10  -7        3.63        4.98      1.54 o 
   0  11  -7        3.00        3.33      1.55 o 
   1  11  -7        1.21        1.88      0.72 o 
   2  11  -7        0.50        1.20      0.73 o 
   3  11  -7        5.08        5.95      1.48 o 
   4  11  -7        0.66        1.30      0.67 o 
   5  11  -7        4.88        3.69      1.62 o 
   1  12  -7        0.44        1.93      1.02 o 
   2  12  -7        1.24        2.40      0.89 o 
   3  12  -7        0.13        1.33      0.78 o 
   0   0  -6       72.32       75.20     18.28 o 
   2   0  -6      135.10      169.64     25.83 o 
   4   0  -6       20.85        6.35      6.65 o 
   6   0  -6       53.59       59.04      9.82 o 
   8   0  -6       47.17       25.65     20.09 o 
  10   0  -6       29.47       37.07      7.52 o 
  12   0  -6        4.65        5.84      3.56 o 
   1   1  -6        3.80        4.41      0.79 o 
   2   1  -6        0.59        0.08      0.72 o 
   3   1  -6      278.96      230.27     56.77 o 
   4   1  -6      106.41      126.08      8.34 o 
   5   1  -6       34.30       16.88      6.01 o 
   6   1  -6        3.68        3.85      0.63 o 
   7   1  -6        9.74       10.79      1.58 o 
   8   1  -6        9.45        9.44      1.51 o 
   9   1  -6        8.32        9.54      1.62 o 
  10   1  -6       14.59       18.64      3.01 o 
  11   1  -6        5.68        6.68      1.56 o 
  12   1  -6        0.42        1.56      0.96 o 
  13   1  -6        1.24        1.51      1.67 o 
   0   2  -6       95.02      103.06     16.70 o 
   1   2  -6       24.53       26.83      4.03 o 
   2   2  -6      112.48       92.67     23.30 o 
   3   2  -6       98.24      108.78      9.03 o 
   4   2  -6      141.91      138.97     12.04 o 
   5   2  -6       76.90       31.80     17.41 o 
   6   2  -6       40.61       42.16      4.31 o 
   7   2  -6       24.71       23.38      3.12 o 
   8   2  -6       30.22       33.03      3.19 o 
   9   2  -6        2.50        3.39      1.12 o 
  10   2  -6        3.79        4.82      1.54 o 
  11   2  -6        8.73       10.79      1.88 o 
  12   2  -6        0.11        0.13      0.94 o 
  13   2  -6        0.52        1.39      1.08 o 
   1   3  -6       24.98       23.86      4.25 o 
   2   3  -6        2.11        2.00      0.70 o 
   3   3  -6       27.21       31.37      4.97 o 
   4   3  -6       88.90       97.99     11.05 o 
   5   3  -6       23.95       23.56      3.00 o 
   6   3  -6        9.82       10.40      1.33 o 
   7   3  -6        1.95        1.92      0.49 o 
   8   3  -6       12.52       13.63      2.06 o 
   9   3  -6       14.40       16.34      3.34 o 
  10   3  -6        0.37        2.08      1.21 o 
  11   3  -6        0.40        0.90      0.83 o 
  12   3  -6        4.35        5.72      1.38 o 
  13   3  -6        0.65        1.46      0.87 o 
   0   4  -6       29.48       45.44      6.13 o 
   1   4  -6       21.11       22.53      3.91 o 
   2   4  -6        0.32        0.88      0.47 o 
   3   4  -6       31.24       29.78      3.90 o 
   4   4  -6       67.81       73.65      8.99 o 
   5   4  -6       22.78       23.45      2.36 o 
   6   4  -6        9.10        9.45      1.33 o 
   7   4  -6       20.73       25.62      2.13 o 
   8   4  -6        8.70       12.10      1.83 o 
   9   4  -6        2.72        2.92      1.06 o 
  10   4  -6        4.44        5.72      1.85 o 
  11   4  -6        1.05        2.42      1.13 o 
  12   4  -6        1.46        2.54      1.14 o 
  13   4  -6        8.44        8.32      2.42 o 
   1   5  -6       20.51       22.24      2.80 o 
   2   5  -6       10.89       10.27      1.38 o 
   3   5  -6       17.27        9.92      5.26 o 
   4   5  -6       73.29       77.28      5.92 o 
   5   5  -6       98.12       43.18     27.93 o 
   6   5  -6       14.78       15.73      2.09 o 
   7   5  -6       17.16       18.63      2.38 o 
   8   5  -6       17.50       19.73      3.73 o 
   9   5  -6        2.89        3.10      1.15 o 
  10   5  -6        3.41        3.65      1.28 o 
  11   5  -6        0.07        1.28      0.92 o 
  12   5  -6        1.92        1.99      1.06 o 
   0   6  -6       93.42       92.90     14.35 o 
   1   6  -6        2.95        4.13      0.67 o 
   2   6  -6       42.25       46.84      3.72 o 
   3   6  -6       10.13       10.68      1.13 o 
   4   6  -6        7.05        7.59      0.96 o 
   5   6  -6       15.70        7.97      3.65 o 
   6   6  -6       37.01       38.17      3.05 o 
   7   6  -6        0.56        0.64      0.55 o 
   8   6  -6        6.46        6.52      2.03 o 
   9   6  -6       17.03       18.23      2.68 o 
  10   6  -6        0.55        0.88      0.66 o 
  11   6  -6        3.51        4.42      1.19 o 
  12   6  -6        1.97        2.16      0.95 o 
   1   7  -6        5.43        5.41      0.82 o 
   2   7  -6       22.97       17.79      2.01 o 
   3   7  -6       41.32       41.55      5.07 o 
   4   7  -6        0.96        1.11      0.41 o 
   5   7  -6        4.90        4.02      0.66 o 
   6   7  -6       21.43       23.80      3.89 o 
   7   7  -6       12.24       12.34      1.55 o 
   8   7  -6        2.55        2.47      1.11 o 
   9   7  -6        2.86        2.94      1.07 o 
  10   7  -6        0.09        0.46      0.77 o 
  11   7  -6        0.58        1.17      0.77 o 
   0   8  -6       63.27       74.62      8.66 o 
   1   8  -6        8.09        6.88      1.08 o 
   2   8  -6       29.95       32.11      2.76 o 
   3   8  -6        7.68        9.24      1.45 o 
   4   8  -6       32.12       35.72      3.92 o 
   5   8  -6       26.30       26.17      3.84 o 
   6   8  -6       18.09       19.49      2.24 o 
   7   8  -6        3.33        2.97      1.03 o 
   8   8  -6       23.15       22.95      2.84 o 
   9   8  -6        0.82        1.16      0.89 o 
  10   8  -6        1.21        2.10      1.04 o 
  11   8  -6        0.00        1.31      0.79 o 
   1   9  -6       26.93       31.24      3.72 o 
   2   9  -6       33.04       37.40      6.26 o 
   3   9  -6       31.06       38.10      6.99 o 
   4   9  -6        7.69        6.01      1.56 o 
   5   9  -6       11.01       11.76      2.20 o 
   6   9  -6       10.72        9.51      1.50 o 
   7   9  -6        2.89        3.07      1.07 o 
   8   9  -6        0.83        1.53      0.95 o 
   9   9  -6        1.56        2.66      1.13 o 
  10   9  -6        6.51        9.37      2.70 o 
   0  10  -6       14.63       20.25      3.20 o 
   1  10  -6       11.40       12.28      2.02 o 
   2  10  -6        2.93        3.52      1.21 o 
   3  10  -6        4.64        4.18      1.40 o 
   4  10  -6        0.32        0.14      0.74 o 
   5  10  -6       17.66       15.07      2.06 o 
   6  10  -6        2.40        2.07      0.72 o 
   7  10  -6        5.81        4.97      1.10 o 
   8  10  -6        0.40       -0.23      0.81 o 
   9  10  -6        1.69        2.40      1.03 o 
   1  11  -6       23.25       29.12      3.99 o 
   2  11  -6       10.61        7.73      1.27 o 
   3  11  -6        5.24        5.57      1.22 o 
   4  11  -6        2.38        2.54      0.90 o 
   5  11  -6        4.15        5.20      1.20 o 
   6  11  -6        4.21        4.98      1.21 o 
   7  11  -6        1.18        1.35      0.85 o 
   0  12  -6       43.68       35.00     14.99 o 
   1  12  -6        9.95        8.58      1.67 o 
   2  12  -6        0.12        1.00      0.85 o 
   3  12  -6        1.30        2.27      0.95 o 
   4  12  -6        1.12        1.58      1.06 o 
   5  12  -6        1.31        2.00      0.93 o 
   6  12  -6        0.35        1.37      0.96 o 
   1  13  -6        2.39        3.06      1.17 o 
   2  13  -6        9.48       10.46      2.49 o 
   3  13  -6        3.22        4.97      1.58 o 
   2   0  -5      330.42      374.01     68.10 o 
   4   0  -5      683.83      745.29     70.43 o 
   6   0  -5      125.53      127.14     13.17 o 
   8   0  -5       18.51       21.26      5.13 o 
  10   0  -5        3.65        3.82      1.51 o 
  12   0  -5        0.56        1.84      1.47 o 
  14   0  -5        2.65        4.33      2.01 o 
   0   1  -5      209.66      212.63     42.94 o 
   1   1  -5       29.52       31.36      4.40 o 
   2   1  -5       53.61       27.08     15.84 o 
   3   1  -5      231.16      266.42     27.11 o 
   4   1  -5       71.98       69.14      5.28 o 
   5   1  -5        5.70        5.30      0.57 o 
   6   1  -5       24.04       11.96      6.59 o 
   7   1  -5       61.59       56.47     10.32 o 
   8   1  -5       34.51       40.80      4.16 o 
   9   1  -5       24.17       23.98      3.98 o 
  10   1  -5       10.02       11.49      2.07 o 
  11   1  -5        4.52        5.66      1.80 o 
  12   1  -5        2.23        2.14      1.16 o 
  13   1  -5       17.08       13.68      4.53 o 
  14   1  -5        0.07        0.70      1.32 o 
   1   2  -5      166.57      189.29     22.21 o 
   2   2  -5      120.22       71.56     16.78 o 
   3   2  -5       42.72       42.49      3.50 o 
   4   2  -5      100.81      111.17      9.71 o 
   5   2  -5       19.64       19.66      2.20 o 
   6   2  -5       42.12       43.05      4.82 o 
   7   2  -5       43.69       37.61      9.85 o 
   8   2  -5       37.70       41.43      4.58 o 
   9   2  -5       28.69       33.63      5.84 o 
  10   2  -5        7.47        7.41      1.75 o 
  11   2  -5        0.44        2.27      0.95 o 
  12   2  -5        0.62        2.60      1.19 o 
  13   2  -5        0.50        1.53      1.09 o 
  14   2  -5        6.44        7.97      2.09 o 
   0   3  -5       59.78       76.29     11.04 o 
   1   3  -5      132.46      156.02     16.81 o 
   2   3  -5        6.00        5.55      0.64 o 
   3   3  -5        1.71        2.54      0.47 o 
   4   3  -5       21.28       22.10      2.22 o 
   5   3  -5       35.96       35.59      4.48 o 
   6   3  -5        6.25        5.66      1.03 o 
   7   3  -5       84.96       76.49      9.24 o 
   8   3  -5       32.54       36.96      3.36 o 
   9   3  -5       39.97       37.24      4.68 o 
  10   3  -5        1.65        1.11      1.02 o 
  11   3  -5        0.33        0.75      0.96 o 
  12   3  -5        4.44        6.78      1.76 o 
  13   3  -5        5.75        8.39      1.92 o 
  14   3  -5        1.72        2.82      1.56 o 
   1   4  -5      144.54      117.63     20.67 o 
   2   4  -5       16.61       17.38      1.98 o 
   3   4  -5       56.83       47.17      5.75 o 
   4   4  -5       44.76       42.47      3.12 o 
   5   4  -5       59.72       64.04      5.11 o 
   6   4  -5       14.47       16.54      2.42 o 
   7   4  -5      116.05      130.80      9.67 o 
   8   4  -5       20.08        9.95      5.08 o 
   9   4  -5        3.01        5.00      0.94 o 
  10   4  -5        2.69        2.88      0.84 o 
  11   4  -5       10.01       12.90      2.82 o 
  12   4  -5        8.55       11.07      2.07 o 
  13   4  -5        0.71        0.64      1.30 o 
   0   5  -5       65.43       60.96      6.83 o 
   1   5  -5      110.72       94.52     14.85 o 
   2   5  -5      156.96      153.48     12.06 o 
   3   5  -5       19.23       21.86      3.04 o 
   4   5  -5        5.16        5.63      0.92 o 
   5   5  -5       38.95       34.78      6.30 o 
   6   5  -5       10.42       11.08      1.57 o 
   7   5  -5       29.11       31.60      3.11 o 
   8   5  -5        3.13        3.31      0.94 o 
   9   5  -5        1.77        0.91      0.59 o 
  10   5  -5       19.01       22.65      3.04 o 
  11   5  -5        9.05       10.34      1.97 o 
  12   5  -5        2.57        2.49      0.99 o 
  13   5  -5        5.45        4.55      1.29 o 
   1   6  -5       71.19       78.43      5.09 o 
   2   6  -5       37.58       40.29      3.88 o 
   3   6  -5        0.37        0.70      0.33 o 
   4   6  -5       11.89       12.37      1.40 o 
   5   6  -5       17.54       10.73      5.51 o 
   6   6  -5       89.37       98.54      6.59 o 
   7   6  -5       21.63       22.46      2.91 o 
   8   6  -5       21.22       22.69      3.00 o 
   9   6  -5       10.51        5.67      3.10 o 
  10   6  -5        3.46        5.68      1.80 o 
  11   6  -5        2.94        3.98      1.25 o 
  12   6  -5        4.04        3.56      1.08 o 
  13   6  -5        1.85        2.81      1.17 o 
   0   7  -5       24.76       26.35      4.31 o 
   1   7  -5       61.56       69.21      7.13 o 
   2   7  -5       29.30       37.75      4.17 o 
   3   7  -5       53.55       44.05      4.40 o 
   4   7  -5       15.15       14.01      1.44 o 
   5   7  -5       24.17       26.30      2.28 o 
   6   7  -5       45.98       41.61      5.69 o 
   7   7  -5       30.84       35.95      3.73 o 
   8   7  -5        0.68        1.50      0.55 o 
   9   7  -5       15.79       13.25      2.43 o 
  10   7  -5        0.32        0.92      0.75 o 
  11   7  -5        3.24        2.99      1.04 o 
  12   7  -5        4.38        4.26      1.41 o 
   1   8  -5       35.22       34.49      2.59 o 
   2   8  -5       38.03       29.84      5.87 o 
   3   8  -5       27.37       25.55      2.34 o 
   4   8  -5       66.72       31.33     15.14 o 
   5   8  -5        3.40        4.35      0.71 o 
   6   8  -5       18.90       11.69      3.88 o 
   7   8  -5       11.47       10.22      1.87 o 
   8   8  -5        1.14        1.82      0.66 o 
   9   8  -5        1.03        1.61      0.68 o 
  10   8  -5        5.45        6.08      1.81 o 
  11   8  -5        3.84        5.28      1.49 o 
  12   8  -5        4.19        4.01      1.14 o 
   0   9  -5       31.34       39.45      7.14 o 
   1   9  -5       14.99       19.05      2.70 o 
   2   9  -5        5.29        5.11      1.00 o 
   3   9  -5       32.29       37.93      3.06 o 
   4   9  -5        7.29        8.28      1.29 o 
   5   9  -5        4.15        6.37      1.10 o 
   6   9  -5       18.19       18.17      2.98 o 
   7   9  -5       10.57       13.59      2.54 o 
   8   9  -5        4.89        4.54      1.44 o 
   9   9  -5        5.63        4.29      1.57 o 
  10   9  -5        0.45        1.24      0.77 o 
  11   9  -5        2.06        3.72      1.30 o 
   1  10  -5       39.50       45.73      4.89 o 
   2  10  -5       46.55       47.62      5.48 o 
   3  10  -5       23.13       20.46      3.61 o 
   4  10  -5       54.52       58.38      9.04 o 
   5  10  -5        2.66        2.15      0.67 o 
   6  10  -5        2.22        1.70      0.60 o 
   7  10  -5       14.21       13.70      2.19 o 
   8  10  -5        0.42        1.05      0.74 o 
   9  10  -5        1.51        1.74      1.10 o 
  10  10  -5        2.53        3.58      1.13 o 
   0  11  -5        2.64        4.37      1.65 o 
   1  11  -5        3.32        4.11      1.06 o 
   2  11  -5        0.59        1.74      0.82 o 
   3  11  -5       11.52        8.96      2.51 o 
   4  11  -5        4.55        4.35      1.34 o 
   5  11  -5        8.43       11.37      1.84 o 
   6  11  -5        1.47        1.78      0.66 o 
   7  11  -5        3.27        3.66      1.29 o 
   8  11  -5       10.72       13.19      2.63 o 
   9  11  -5       10.53        5.77      1.93 o 
   1  12  -5        0.63        1.83      0.92 o 
   2  12  -5        0.17        1.15      0.87 o 
   3  12  -5        4.56        5.45      1.40 o 
   4  12  -5        1.55        2.09      0.84 o 
   5  12  -5        2.00        2.23      0.96 o 
   6  12  -5        3.92        4.14      1.36 o 
   7  12  -5        0.42        1.61      0.95 o 
   8  12  -5        2.34        3.29      1.20 o 
   0  13  -5        6.13        9.37      4.17 o 
   1  13  -5        2.94        4.98      1.07 o 
   2  13  -5        0.27        1.38      0.98 o 
   3  13  -5        2.20        3.29      0.90 o 
   4  13  -5        6.62        8.16      1.72 o 
   5  13  -5        0.19        0.57      0.79 o 
   6  13  -5        0.46        1.63      0.86 o 
   1  14  -5        6.76        7.09      1.87 o 
   2  14  -5        3.39        5.39      1.38 o 
   3  14  -5        0.42        1.56      0.89 o 
   0   0  -4      243.92      274.52     68.74 o 
   2   0  -4     1251.80     1360.24     69.32 o 
   4   0  -4      111.14      111.32     14.87 o 
   6   0  -4       67.15       75.26     16.21 o 
   8   0  -4       54.09       61.12      7.33 o 
  10   0  -4      140.05      151.14     34.07 o 
  12   0  -4        1.79        2.27      1.62 o 
  14   0  -4        2.90        3.72      2.23 o 
   1   1  -4      119.53      142.78     15.87 o 
   2   1  -4     1207.52     1264.43     36.55 o 
   3   1  -4     2030.72     2280.04     91.03 o 
   4   1  -4      347.52      373.21     26.18 o 
   5   1  -4      104.24       60.45     31.22 o 
   6   1  -4        9.21       10.93      1.37 o 
   7   1  -4       76.13       89.87      9.68 o 
   8   1  -4      110.74      118.06     13.10 o 
   9   1  -4      151.97      157.61     22.78 o 
  10   1  -4        3.71        4.08      1.11 o 
  11   1  -4        6.53        7.88      1.72 o 
  12   1  -4        4.27        4.32      1.49 o 
  13   1  -4        0.37        1.95      1.15 o 
  14   1  -4        0.16        0.68      1.02 o 
  15   1  -4        0.07        0.78      1.06 o 
   0   2  -4      859.03      823.70     76.23 o 
   1   2  -4       52.31       47.67      6.87 o 
   2   2  -4     1061.68     1146.27     66.21 o 
   3   2  -4      852.64      965.36     53.34 o 
   4   2  -4      205.80      205.67     21.27 o 
   5   2  -4       80.18       81.95      7.66 o 
   6   2  -4       12.77        6.67      2.66 o 
   7   2  -4      131.76      138.11     15.70 o 
   8   2  -4       12.10       12.47      2.49 o 
   9   2  -4       25.51       30.61      3.82 o 
  10   2  -4       12.70       14.99      2.60 o 
  11   2  -4       12.74       15.33      2.67 o 
  12   2  -4        2.87        4.18      1.53 o 
  13   2  -4        3.97        4.00      1.77 o 
  14   2  -4        0.84        1.84      1.23 o 
  15   2  -4        6.56        7.86      2.58 o 
   1   3  -4       10.57       18.81      2.38 o 
   2   3  -4       20.99       25.02      2.79 o 
   3   3  -4      570.54      612.86     37.38 o 
   4   3  -4      112.00      100.63     12.77 o 
   5   3  -4      131.81      142.57     14.08 o 
   6   3  -4       29.80       30.63      4.14 o 
   7   3  -4       52.08       55.53      5.94 o 
   8   3  -4       96.15      101.74     14.49 o 
   9   3  -4       10.45       10.25      1.50 o 
  10   3  -4       34.57       40.04      4.28 o 
  11   3  -4        8.37       10.68      2.12 o 
  12   3  -4        1.90        2.08      1.10 o 
  13   3  -4        1.42        1.43      1.05 o 
  14   3  -4        0.62        2.06      1.22 o 
   0   4  -4      526.36      494.12     51.05 o 
   1   4  -4       35.92       45.22      4.74 o 
   2   4  -4      281.19      330.67     28.10 o 
   3   4  -4      162.25      152.58     14.47 o 
   4   4  -4        6.22        8.06      0.82 o 
   5   4  -4        1.83        1.26      0.67 o 
   6   4  -4       61.48       58.10      6.14 o 
   7   4  -4       13.02       15.06      2.65 o 
   8   4  -4       17.81       20.37      3.37 o 
   9   4  -4       14.48       17.24      3.40 o 
  10   4  -4       15.23       15.21      2.68 o 
  11   4  -4       15.23       13.29      3.57 o 
  12   4  -4        1.26        1.36      1.42 o 
  13   4  -4        2.48        2.93      1.37 o 
  14   4  -4        6.20        7.44      2.01 o 
   1   5  -4       16.18       14.59      1.35 o 
   2   5  -4       76.83       74.65      5.93 o 
   3   5  -4       80.04      100.25      8.62 o 
   4   5  -4       98.45      112.95      8.33 o 
   5   5  -4      119.32      142.86     11.38 o 
   6   5  -4       44.82       47.37      4.47 o 
   7   5  -4      150.50       90.46     39.17 o 
   8   5  -4        2.12        2.92      0.76 o 
   9   5  -4        2.84        2.72      0.89 o 
  10   5  -4        2.19        2.17      0.83 o 
  11   5  -4       20.05       23.73      3.38 o 
  12   5  -4        2.25        1.99      1.03 o 
  13   5  -4        2.46        2.56      1.24 o 
  14   5  -4        0.87        2.09      1.12 o 
   0   6  -4      467.84      452.23     31.11 o 
   1   6  -4        6.15        5.06      0.46 o 
   2   6  -4       58.30       68.72      4.47 o 
   3   6  -4       42.47       52.90      3.46 o 
   4   6  -4       13.79       10.49      3.00 o 
   5   6  -4       63.46       80.49      5.47 o 
   6   6  -4       21.75       22.40      2.75 o 
   7   6  -4       59.76       62.76      4.68 o 
   8   6  -4       67.32       70.39      9.95 o 
   9   6  -4       26.50       28.26      2.69 o 
  10   6  -4        7.53        8.79      1.93 o 
  11   6  -4        6.43        5.86      2.17 o 
  12   6  -4        7.25        8.33      1.84 o 
  13   6  -4        2.79        2.23      1.09 o 
  14   6  -4        2.14        2.48      1.27 o 
   1   7  -4       23.12       30.45      2.83 o 
   2   7  -4       74.22       83.59      5.79 o 
   3   7  -4      152.37      171.82     10.61 o 
   4   7  -4       53.44       63.21      3.88 o 
   5   7  -4       63.69       65.70      6.96 o 
   6   7  -4        5.14        6.95      0.88 o 
   7   7  -4      112.16      112.65     13.93 o 
   8   7  -4       15.28       15.37      1.91 o 
   9   7  -4       26.73       23.34      4.05 o 
  10   7  -4       20.87       15.63      3.91 o 
  11   7  -4        1.89        1.55      0.80 o 
  12   7  -4        3.58        4.01      1.37 o 
  13   7  -4        1.33        2.96      1.10 o 
   0   8  -4       42.24       43.23      4.99 o 
   1   8  -4       73.00       76.24      6.87 o 
   2   8  -4       68.37       68.79      4.60 o 
   3   8  -4       39.91       50.08      5.69 o 
   4   8  -4       76.77       92.61     10.17 o 
   5   8  -4      100.59      117.46      8.87 o 
   6   8  -4       11.20       12.07      1.51 o 
   7   8  -4       50.15       52.00      4.58 o 
   8   8  -4       21.02       20.79      2.48 o 
   9   8  -4        1.42        2.20      0.78 o 
  10   8  -4        0.31        1.08      0.68 o 
  11   8  -4        0.56        1.01      0.74 o 
  12   8  -4        1.28        1.40      0.70 o 
   1   9  -4       20.86       22.74      2.98 o 
   2   9  -4       65.01       70.07      4.51 o 
   3   9  -4       78.80       82.55      5.37 o 
   4   9  -4      110.34      121.06     14.07 o 
   5   9  -4        1.40        1.03      0.56 o 
   6   9  -4       55.37       60.43      4.11 o 
   7   9  -4       27.57       31.18      5.61 o 
   8   9  -4       20.12       23.80      3.21 o 
   9   9  -4        0.58        0.93      0.81 o 
  10   9  -4        2.18        1.99      0.74 o 
  11   9  -4        2.43        3.00      0.88 o 
  12   9  -4        6.49        6.11      1.48 o 
   0  10  -4       44.21       75.44     14.16 o 
   1  10  -4       47.56       49.57      6.52 o 
   2  10  -4        1.64        1.81      0.83 o 
   3  10  -4       46.91       46.71      3.60 o 
   4  10  -4       15.00       14.56      1.71 o 
   5  10  -4       49.15       28.39     10.44 o 
   6  10  -4        5.64        8.74      1.40 o 
   7  10  -4       12.16       10.78      2.01 o 
   8  10  -4        8.90       10.11      1.59 o 
   9  10  -4        2.53        2.96      1.14 o 
  10  10  -4        0.66        0.97      0.76 o 
  11  10  -4        1.40        2.00      0.89 o 
   1  11  -4      123.34      137.71     16.81 o 
   2  11  -4       33.18       34.56      3.80 o 
   3  11  -4       76.82       94.25     16.16 o 
   4  11  -4        0.13        0.73      0.35 o 
   5  11  -4        3.76        3.17      0.87 o 
   6  11  -4        9.25        9.88      1.83 o 
   7  11  -4        3.40        2.33      0.99 o 
   8  11  -4        1.01        0.76      0.68 o 
   9  11  -4        0.23        1.18      0.80 o 
  10  11  -4        3.51        4.12      1.28 o 
   0  12  -4      111.23       13.61     52.05 o 
   1  12  -4       18.35       17.23      2.17 o 
   2  12  -4        6.77        8.54      1.57 o 
   3  12  -4        3.51        4.96      1.51 o 
   4  12  -4        1.36        2.00      0.98 o 
   5  12  -4       16.31       17.27      2.47 o 
   6  12  -4        0.55        0.75      0.81 o 
   7  12  -4        4.74        4.44      1.21 o 
   8  12  -4        2.65        3.72      0.98 o 
   9  12  -4        0.91        1.12      0.76 o 
   1  13  -4       11.42       10.58      1.68 o 
   2  13  -4        8.41        8.85      1.65 o 
   3  13  -4        8.07        8.03      1.68 o 
   4  13  -4        4.19        4.42      1.39 o 
   5  13  -4        0.56        1.14      0.64 o 
   6  13  -4        1.81        2.48      0.95 o 
   7  13  -4        0.15        1.27      1.01 o 
   0  14  -4        7.25        7.66      1.94 o 
   1  14  -4       10.21       13.24      2.32 o 
   2  14  -4        4.35        6.03      1.28 o 
   3  14  -4        0.09        1.15      0.80 o 
   4  14  -4        0.77        1.94      1.02 o 
   5  14  -4        0.52        1.79      0.84 o 
   1  15  -4        4.70        5.86      1.80 o 
   2   0  -3     5385.57     5675.60    195.04 o 
   4   0  -3      208.92      194.13     50.32 o 
   6   0  -3       33.12       37.21      7.05 o 
   8   0  -3      486.15      530.20     76.43 o 
  10   0  -3       60.22       60.39     14.17 o 
  12   0  -3       60.29       53.72     20.02 o 
  14   0  -3       27.85       33.12      8.83 o 
   0   1  -3      211.70      218.42     39.53 o 
   1   1  -3       94.51      115.39     13.95 o 
   2   1  -3       24.70       26.78      3.05 o 
   3   1  -3      228.02      277.70     12.72 o 
   4   1  -3      123.82       46.56     34.94 o 
   5   1  -3      211.95      224.30     29.30 o 
   6   1  -3       32.97       40.01      5.39 o 
   7   1  -3      124.81      137.28     16.13 o 
   8   1  -3      154.43       55.15     61.20 o 
   9   1  -3       25.28       25.89      4.93 o 
  10   1  -3       23.41       25.78      3.35 o 
  11   1  -3       57.14       60.25      9.91 o 
  12   1  -3        7.00        7.54      1.62 o 
  13   1  -3       15.59       16.28      3.26 o 
  14   1  -3        0.31        0.06      1.26 o 
  15   1  -3        5.28        4.39      1.54 o 
   1   2  -3       39.84       44.72      5.07 o 
   2   2  -3       99.73      108.82     10.65 o 
   3   2  -3      774.69      825.68     37.15 o 
   4   2  -3      228.89      240.63     27.39 o 
   5   2  -3      122.66      119.09     12.59 o 
   6   2  -3       32.37       29.07      5.23 o 
   7   2  -3       30.44       35.82      3.92 o 
   8   2  -3      125.56      141.94     13.31 o 
   9   2  -3       77.76       81.82      7.10 o 
  10   2  -3       20.28       15.00      3.77 o 
  11   2  -3       21.74       25.55      3.32 o 
  12   2  -3       20.54       23.89      5.24 o 
  13   2  -3        2.18        2.49      1.14 o 
  14   2  -3       12.04       14.96      5.66 o 
  15   2  -3        2.75        1.44      0.97 o 
   0   3  -3      436.25      426.04     19.89 o 
   1   3  -3      807.30      742.23     28.52 o 
   2   3  -3      110.57      123.17     12.56 o 
   3   3  -3      561.76      609.84     27.84 o 
   4   3  -3      152.84      164.05     13.50 o 
   5   3  -3      217.17      207.30     22.28 o 
   6   3  -3      115.64      124.37     14.35 o 
   7   3  -3        8.70       10.31      1.46 o 
   8   3  -3       21.75       26.98      5.06 o 
   9   3  -3       92.59      104.83     15.08 o 
  10   3  -3        2.97        2.99      0.98 o 
  11   3  -3       64.20       69.28      7.67 o 
  12   3  -3        6.92        9.11      2.26 o 
  13   3  -3        0.64        1.07      1.02 o 
  14   3  -3        9.87       11.51      4.51 o 
  15   3  -3        1.10        1.99      1.36 o 
   1   4  -3       41.57       45.43      4.35 o 
   2   4  -3       21.33       24.73      2.72 o 
   3   4  -3      163.05      159.98     14.34 o 
   4   4  -3        6.31        7.51      0.89 o 
   5   4  -3      195.52      140.05     35.01 o 
   6   4  -3       22.72       23.97      2.46 o 
   7   4  -3       93.82      104.65      9.38 o 
   8   4  -3       34.63       34.15      6.11 o 
   9   4  -3       32.90       35.90      5.52 o 
  10   4  -3        0.45        1.50      0.75 o 
  11   4  -3       47.23       49.54      7.36 o 
  12   4  -3       14.62       14.57      2.43 o 
  13   4  -3        1.27        0.61      0.98 o 
  14   4  -3        1.42        2.99      1.43 o 
  15   4  -3        0.37        1.21      0.95 o 
   0   5  -3      228.46      210.64     16.99 o 
   1   5  -3      403.70      408.31     21.67 o 
   2   5  -3       71.52       75.89      7.40 o 
   3   5  -3       83.02      100.76      9.54 o 
   4   5  -3       10.26        9.61      0.85 o 
   5   5  -3       23.24       23.54      1.68 o 
   6   5  -3       30.08       27.44      2.97 o 
   7   5  -3       54.58       57.03      5.13 o 
   8   5  -3        4.63        8.08      1.45 o 
   9   5  -3       13.33       13.07      2.02 o 
  10   5  -3       18.42       16.07      2.64 o 
  11   5  -3       28.28       31.64      6.43 o 
  12   5  -3        1.38        2.26      1.15 o 
  13   5  -3       10.61       10.60      2.93 o 
  14   5  -3        0.69        1.72      1.14 o 
   1   6  -3      280.95      323.03     21.52 o 
   2   6  -3      324.19      334.81     30.12 o 
   3   6  -3       71.83       81.24      6.34 o 
   4   6  -3       88.66      107.75      8.16 o 
   5   6  -3      102.46      121.15      7.53 o 
   6   6  -3       72.49       83.05      5.55 o 
   7   6  -3        3.90        4.43      0.90 o 
   8   6  -3      181.70      188.40     15.83 o 
   9   6  -3       16.79       18.75      2.88 o 
  10   6  -3        0.75        1.21      0.83 o 
  11   6  -3        5.23        6.68      1.59 o 
  12   6  -3       18.42       16.85      3.10 o 
  13   6  -3        5.64        5.11      2.07 o 
  14   6  -3        3.83        4.03      1.60 o 
   0   7  -3       11.76       14.92      2.11 o 
   1   7  -3      188.46      100.49     32.22 o 
   2   7  -3       20.55       23.69      1.93 o 
   3   7  -3      132.73      156.24      9.58 o 
   4   7  -3      104.25      120.01      7.58 o 
   5   7  -3       13.79       17.22      2.21 o 
   6   7  -3       24.97       27.54      3.33 o 
   7   7  -3       66.67       67.02      7.46 o 
   8   7  -3       45.75       48.28      5.91 o 
   9   7  -3        1.75        2.50      0.74 o 
  10   7  -3       10.01        9.14      1.75 o 
  11   7  -3       36.46       35.25      5.11 o 
  12   7  -3       11.94       10.20      2.24 o 
  13   7  -3        2.75        3.00      1.02 o 
  14   7  -3        2.55        3.23      1.32 o 
   1   8  -3        7.28        8.92      1.05 o 
   2   8  -3        6.58        6.84      0.81 o 
   3   8  -3        6.42        8.02      1.34 o 
   4   8  -3       71.97       72.26      4.56 o 
   5   8  -3       76.40       78.64      7.39 o 
   6   8  -3       40.00       44.41      3.58 o 
   7   8  -3       37.69       18.08      9.39 o 
   8   8  -3        6.77        5.48      1.92 o 
   9   8  -3       24.35       24.92      4.41 o 
  10   8  -3       11.32       13.41      1.82 o 
  11   8  -3       12.76       14.09      2.08 o 
  12   8  -3        0.53        1.68      0.75 o 
  13   8  -3        5.65        5.94      1.63 o 
   0   9  -3      189.35      218.48     20.36 o 
   1   9  -3       83.82       93.35      7.04 o 
   2   9  -3       76.72       76.94      8.51 o 
   3   9  -3      111.25      115.71     12.28 o 
   4   9  -3       17.61       20.71      2.42 o 
   5   9  -3       47.85       52.93      3.31 o 
   6   9  -3       28.02       31.83      4.20 o 
   7   9  -3       22.96       24.18      3.03 o 
   8   9  -3        0.64        1.82      0.75 o 
   9   9  -3       32.95       32.92      3.85 o 
  10   9  -3        6.80        7.59      1.31 o 
  11   9  -3        0.81        1.89      0.82 o 
  12   9  -3        0.87        1.92      0.78 o 
   1  10  -3        2.80        2.38      0.60 o 
   2  10  -3      125.47      130.17      9.63 o 
   3  10  -3       50.34       50.95      3.93 o 
   4  10  -3      108.54      103.15     12.50 o 
   5  10  -3        3.25        4.32      0.72 o 
   6  10  -3        9.95       11.37      1.57 o 
   7  10  -3       38.24       43.15      7.39 o 
   8  10  -3       19.56       20.65      2.48 o 
   9  10  -3        6.83        7.86      1.27 o 
  10  10  -3        1.01        1.88      0.88 o 
  11  10  -3        2.22        2.85      1.07 o 
  12  10  -3        1.78        3.07      1.11 o 
   0  11  -3        4.90        6.11      1.46 o 
   1  11  -3       54.10       60.24      7.87 o 
   2  11  -3       25.69       14.23      5.58 o 
   3  11  -3       27.13       29.42      2.37 o 
   4  11  -3        7.65        8.34      1.31 o 
   5  11  -3        3.34        2.74      0.68 o 
   6  11  -3       20.40       23.59      2.97 o 
   7  11  -3       19.10       19.41      3.08 o 
   8  11  -3        9.50       10.89      1.72 o 
   9  11  -3        8.93       11.63      3.53 o 
  10  11  -3        4.41        4.75      1.12 o 
  11  11  -3        3.72        4.67      1.34 o 
   1  12  -3        6.99        8.59      1.67 o 
   2  12  -3        2.69        4.09      0.94 o 
   3  12  -3       19.76       23.89      4.36 o 
   4  12  -3        6.86        7.80      1.38 o 
   5  12  -3        3.34        4.53      1.30 o 
   6  12  -3       16.97       16.08      2.61 o 
   7  12  -3        3.45        2.64      0.99 o 
   8  12  -3        8.18        7.88      1.74 o 
   9  12  -3        9.56       10.49      2.33 o 
  10  12  -3        9.03        8.23      2.21 o 
   0  13  -3        8.08        8.56      3.70 o 
   1  13  -3        8.87       10.72      2.13 o 
   2  13  -3       11.68        8.65      2.38 o 
   3  13  -3        2.62        2.52      1.05 o 
   4  13  -3        2.58        3.50      1.03 o 
   5  13  -3        5.29        5.69      1.18 o 
   6  13  -3        6.03        6.95      2.43 o 
   7  13  -3        4.43        4.11      1.06 o 
   8  13  -3        1.59        2.20      0.80 o 
   1  14  -3        2.24        2.84      1.07 o 
   2  14  -3        0.02        1.68      0.76 o 
   3  14  -3        2.77        3.04      1.09 o 
   4  14  -3        1.58        1.80      0.81 o 
   5  14  -3        0.93        1.31      0.69 o 
   6  14  -3        3.59        4.01      1.23 o 
   7  14  -3        0.84        1.49      0.85 o 
   0  15  -3       17.32       15.86      6.45 o 
   1  15  -3        8.88       10.08      2.50 o 
   2  15  -3        2.70        2.76      1.01 o 
   3  15  -3        0.79        1.78      1.02 o 
   4  15  -3        3.16        2.84      1.11 o 
   0   0  -2    19370.76    17247.72    354.54 o 
   2   0  -2    14814.17      780.81     23.18 o 
   4   0  -2     2150.45     2355.02    428.22 o 
   6   0  -2      401.05      426.65     76.74 o 
   8   0  -2      360.11      414.83     65.39 o 
  10   0  -2       73.00       69.06     13.87 o 
  12   0  -2        5.38        4.26      2.81 o 
  14   0  -2        1.08        3.01      1.77 o 
  16   0  -2        1.50        1.23      1.41 o 
   1   1  -2    13449.79    10178.17   1836.42 o 
   2   1  -2     5954.72     6020.37    172.16 o 
   3   1  -2     1124.22     1065.60     84.40 o 
   4   1  -2       72.49       67.08      8.13 o 
   5   1  -2      299.46      364.01     74.42 o 
   6   1  -2      237.47      241.47     32.87 o 
   7   1  -2      155.70      162.32     20.22 o 
   8   1  -2       96.44      120.93     13.82 o 
   9   1  -2      101.82      122.40     14.22 o 
  10   1  -2       25.63       26.28      4.39 o 
  11   1  -2       83.53       56.29     21.28 o 
  12   1  -2        8.79       11.02      2.09 o 
  13   1  -2        1.56        2.68      1.24 o 
  14   1  -2        7.19        7.49      1.97 o 
  15   1  -2        1.40        1.29      1.38 o 
  16   1  -2        2.12        3.53      1.62 o 
   0   2  -2     2305.45     2136.27    107.92 o 
   1   2  -2     1486.28     1314.77    127.75 o 
   2   2  -2      442.48      450.33     19.00 o 
   3   2  -2      688.42      744.72     53.66 o 
   4   2  -2       78.75       98.53      9.98 o 
   5   2  -2      793.10      912.45     72.37 o 
   6   2  -2      130.42      142.21     19.28 o 
   7   2  -2       55.98       66.68      6.86 o 
   8   2  -2       43.43       41.99      5.82 o 
   9   2  -2        3.84        4.75      1.11 o 
  10   2  -2       50.92       57.46      8.02 o 
  11   2  -2       24.54       24.75      4.94 o 
  12   2  -2        0.21        1.56      0.97 o 
  13   2  -2       33.09       36.61      5.47 o 
  14   2  -2        0.56        0.90      1.16 o 
  15   2  -2        6.41        6.06      1.65 o 
  16   2  -2        0.20        0.70      1.32 o 
   1   3  -2     4456.95     4626.61    147.54 o 
   2   3  -2      124.28      111.32      9.98 o 
   3   3  -2      323.91      332.73      9.11 o 
   4   3  -2      569.03      751.44    153.53 o 
   5   3  -2        3.17        3.49      0.62 o 
   6   3  -2      560.95      679.55     54.80 o 
   7   3  -2      106.56      113.44     12.77 o 
   8   3  -2      181.93      147.13     32.15 o 
   9   3  -2        6.45        8.95      1.88 o 
  10   3  -2      126.32      140.19     20.28 o 
  11   3  -2        4.22        4.24      1.28 o 
  12   3  -2       18.14       10.69      4.89 o 
  13   3  -2        5.82        5.60      1.91 o 
  14   3  -2        0.53        0.52      1.03 o 
  15   3  -2        1.37        1.81      1.21 o 
   0   4  -2      577.83      450.57    130.91 o 
   1   4  -2       15.20       14.82      1.61 o 
   2   4  -2      411.55      424.74      8.21 o 
   3   4  -2      254.48      282.08     18.87 o 
   4   4  -2      271.60      145.24     69.66 o 
   5   4  -2      315.28      355.30     40.94 o 
   6   4  -2       19.09       22.97      2.17 o 
   7   4  -2        7.67        7.87      1.16 o 
   8   4  -2      147.91      159.56     15.77 o 
   9   4  -2       70.79       78.03     10.48 o 
  10   4  -2       17.95       24.23      3.17 o 
  11   4  -2        0.46        1.75      0.78 o 
  12   4  -2       14.01       15.25      3.46 o 
  13   4  -2        3.70        3.79      1.63 o 
  14   4  -2        3.76        4.40      1.92 o 
  15   4  -2        0.31        0.59      1.28 o 
   1   5  -2     1032.75     1263.14     42.00 o 
   2   5  -2      119.96      126.11     10.97 o 
   3   5  -2      140.47      144.62     13.10 o 
   4   5  -2       13.07       12.75      1.81 o 
   5   5  -2      403.24      426.85     35.37 o 
   6   5  -2        7.56        9.48      1.23 o 
   7   5  -2      173.64      180.59     18.56 o 
   8   5  -2        1.58        2.57      0.89 o 
   9   5  -2       48.20       55.60      7.76 o 
  10   5  -2        7.84        8.26      1.73 o 
  11   5  -2       51.77       54.49      5.11 o 
  12   5  -2       11.67       12.61      2.11 o 
  13   5  -2        1.20        2.19      1.07 o 
  14   5  -2        2.27        2.75      1.05 o 
  15   5  -2        3.10        5.65      2.01 o 
   0   6  -2      384.26      430.68     57.77 o 
   1   6  -2       55.79       62.15      5.71 o 
   2   6  -2        3.39        3.62      0.48 o 
   3   6  -2       37.20       53.74      5.06 o 
   4   6  -2      638.81      725.40     40.20 o 
   5   6  -2       20.36       17.47      1.45 o 
   6   6  -2       29.12       17.12      6.24 o 
   7   6  -2       34.30       34.91      5.76 o 
   8   6  -2      182.37       90.74     46.94 o 
   9   6  -2        8.88        8.64      1.27 o 
  10   6  -2       36.70       38.31      3.33 o 
  11   6  -2        1.42        1.97      0.93 o 
  12   6  -2        4.71        5.12      1.90 o 
  13   6  -2        1.34        1.90      1.30 o 
  14   6  -2        1.13        1.74      1.09 o 
   1   7  -2      752.81      812.42     73.67 o 
   2   7  -2      389.52      393.68     37.92 o 
   3   7  -2       33.46       34.64      2.64 o 
   4   7  -2      108.62      112.00      9.12 o 
   5   7  -2       53.25       54.17      4.19 o 
   6   7  -2       95.98       52.89     26.91 o 
   7   7  -2       90.75       92.68     10.78 o 
   8   7  -2       82.52       81.52     10.77 o 
   9   7  -2       63.80       62.63      8.36 o 
  10   7  -2       26.35       29.39      3.79 o 
  11   7  -2        6.88        6.39      1.48 o 
  12   7  -2       20.70       21.60      3.44 o 
  13   7  -2        1.10        1.57      0.89 o 
  14   7  -2        1.05        1.85      0.81 o 
   0   8  -2        1.69        1.72      0.78 o 
   1   8  -2      163.45      174.83     11.42 o 
   2   8  -2       70.49       76.86      5.17 o 
   3   8  -2       87.19       52.15     24.32 o 
   4   8  -2        4.99        5.24      0.66 o 
   5   8  -2       44.45       47.39      3.36 o 
   6   8  -2       70.39       68.04      7.50 o 
   7   8  -2      148.00      165.29     10.05 o 
   8   8  -2       31.33       30.35      4.26 o 
   9   8  -2        2.04        3.01      0.69 o 
  10   8  -2        9.09        5.09      1.39 o 
  11   8  -2       11.43       10.96      2.14 o 
  12   8  -2        6.91        8.28      1.33 o 
  13   8  -2        0.60        1.39      0.75 o 
   1   9  -2       68.07       76.47      4.98 o 
   2   9  -2        8.84        6.24      1.03 o 
   3   9  -2        1.20        1.72      0.49 o 
   4   9  -2      415.55      453.64     43.18 o 
   5   9  -2       30.25       34.66      3.69 o 
   6   9  -2      237.32      252.47     17.69 o 
   7   9  -2       22.04       22.55      2.89 o 
   8   9  -2        4.11        3.98      0.82 o 
   9   9  -2        0.93        1.91      0.69 o 
  10   9  -2        1.82        3.74      1.34 o 
  11   9  -2        0.33        1.07      0.95 o 
  12   9  -2        0.54        1.45      1.04 o 
  13   9  -2        0.05        1.03      0.88 o 
   0  10  -2      274.93      328.16     48.96 o 
   1  10  -2       76.98       72.70      7.71 o 
   2  10  -2      130.64       49.35     37.57 o 
   3  10  -2      155.45      158.17     16.47 o 
   4  10  -2       96.46       98.30      6.36 o 
   5  10  -2      171.85      187.21     21.15 o 
   6  10  -2       47.22       46.76      4.14 o 
   7  10  -2        3.51        3.26      0.72 o 
   8  10  -2        6.84        7.76      1.46 o 
   9  10  -2        6.12        7.71      2.15 o 
  10  10  -2        3.83        3.77      1.07 o 
  11  10  -2        4.27        4.86      1.09 o 
  12  10  -2        4.50        5.03      1.30 o 
   1  11  -2        4.92        6.63      1.18 o 
   2  11  -2       97.44       94.43     11.99 o 
   3  11  -2      260.68       86.69     73.90 o 
   4  11  -2       56.89       59.56      3.92 o 
   5  11  -2        3.50        3.60      0.68 o 
   6  11  -2        3.85        4.19      0.96 o 
   7  11  -2       34.83       36.34      5.27 o 
   8  11  -2        4.40        4.44      1.46 o 
   9  11  -2        4.91        4.78      1.19 o 
  10  11  -2        2.04        2.28      0.75 o 
  11  11  -2        0.05        0.92      0.79 o 
   0  12  -2      119.28      120.90     21.47 o 
   1  12  -2        1.53        2.17      0.72 o 
   2  12  -2       64.62       66.98      7.98 o 
   3  12  -2        6.74        7.91      1.36 o 
   4  12  -2       12.41       12.13      2.26 o 
   5  12  -2        4.15        3.57      0.93 o 
   6  12  -2        1.98        1.79      0.74 o 
   7  12  -2        1.49        0.77      0.72 o 
   8  12  -2        0.48        0.80      0.61 o 
   9  12  -2        4.57        5.43      1.32 o 
  10  12  -2        2.06        2.16      0.94 o 
   1  13  -2       16.02       17.51      2.13 o 
   2  13  -2        3.83        3.83      1.08 o 
   3  13  -2       17.82       16.70      2.55 o 
   4  13  -2       19.36       20.94      3.37 o 
   5  13  -2        1.30        1.15      0.54 o 
   6  13  -2        1.15        1.52      0.80 o 
   7  13  -2        1.42        1.95      0.77 o 
   8  13  -2        1.52        2.15      0.75 o 
   9  13  -2        2.31        2.98      0.98 o 
   0  14  -2        4.84        7.59      1.98 o 
   1  14  -2        1.92        2.18      1.02 o 
   2  14  -2        1.23        2.64      1.11 o 
   3  14  -2        2.61        2.20      1.12 o 
   4  14  -2        0.28        1.00      0.55 o 
   5  14  -2        3.41        5.02      1.13 o 
   6  14  -2        0.88        0.97      0.75 o 
   7  14  -2        0.86        1.35      0.91 o 
   1  15  -2        5.38        4.69      1.28 o 
   2  15  -2        1.11        1.76      0.92 o 
   3  15  -2        0.61        1.53      0.68 o 
   4  15  -2        3.41        2.68      0.97 o 
   5  15  -2       10.39        9.72      3.48 o 
   2   0  -1     1236.14     1141.21    215.22 o 
   4   0  -1      988.33     1071.67    107.87 o 
   8   0  -1       28.46       45.11     10.34 o 
  10   0  -1      681.79      747.20    115.91 o 
  12   0  -1      113.67      113.94     18.09 o 
  14   0  -1       19.33       21.52      6.45 o 
  16   0  -1        2.17        1.49      1.66 o 
   1   1  -1     2284.90     2302.04     93.33 o 
   2   1  -1      124.63      103.92      7.82 o 
   3   1  -1      249.23      232.30     16.39 o 
   4   1  -1     1001.15     1117.80     58.85 o 
   5   1  -1      913.81     1018.10     44.35 o 
   6   1  -1       32.91       35.31      4.96 o 
   7   1  -1      394.59      440.53     56.68 o 
   8   1  -1       28.56       31.01      3.70 o 
   9   1  -1      126.28      140.70     14.00 o 
  10   1  -1       54.27       62.80      7.13 o 
  11   1  -1      254.61      289.20     32.83 o 
  12   1  -1       11.05       12.24      2.17 o 
  13   1  -1       20.99       12.96      5.54 o 
  14   1  -1        4.59        4.04      1.62 o 
  15   1  -1        0.79        1.15      0.97 o 
  16   1  -1        0.18        1.44      1.30 o 
   1   2  -1     1482.22     1455.21     31.97 o 
   2   2  -1      273.94      254.75     18.72 o 
   3   2  -1     2415.51     2675.25     48.94 o 
   4   2  -1       15.05       17.28      2.09 o 
   5   2  -1      898.42      958.58     51.20 o 
   6   2  -1        8.91        9.42      4.51 o 
   7   2  -1       47.08       53.29      7.33 o 
   8   2  -1        3.72        3.96      0.80 o 
   9   2  -1       20.93       20.33      3.01 o 
  10   2  -1       80.37       84.33      8.45 o 
  11   2  -1       45.30       43.76      4.93 o 
  12   2  -1       35.56       40.99      4.26 o 
  13   2  -1       29.53       31.26      6.49 o 
  14   2  -1        1.15        1.63      0.99 o 
  15   2  -1        2.91        4.37      1.54 o 
  16   2  -1        1.40        2.23      1.19 o 
   0   3  -1      688.50      688.23     34.47 o 
   1   3  -1      498.66      553.66     28.82 o 
   2   3  -1      389.92      384.13     12.20 o 
   3   3  -1      236.13      240.32     26.22 o 
   4   3  -1      327.98      308.36     33.40 o 
   5   3  -1      130.85       35.06     46.91 o 
   6   3  -1      596.24      628.39     51.43 o 
   7   3  -1       54.31       50.86      7.61 o 
   8   3  -1        1.41        2.03      0.58 o 
   9   3  -1       14.51       13.22      2.66 o 
  10   3  -1        0.52        0.81      0.74 o 
  11   3  -1        9.43        8.88      1.71 o 
  12   3  -1        1.63        2.87      0.95 o 
  13   3  -1        1.07        2.25      0.97 o 
  14   3  -1        7.78        4.85      1.86 o 
  15   3  -1        3.24        3.95      1.48 o 
  16   3  -1        0.90        1.34      1.05 o 
   1   4  -1       55.43       53.54      4.14 o 
   2   4  -1      403.80      474.00     11.38 o 
   3   4  -1      208.91      208.85     14.93 o 
   4   4  -1       69.16       73.06      6.58 o 
   5   4  -1      271.38      314.27     40.17 o 
   6   4  -1       50.69       56.20      7.29 o 
   7   4  -1      152.02       74.37     45.93 o 
   8   4  -1       18.98       26.69      3.40 o 
   9   4  -1       78.48       79.14      6.83 o 
  10   4  -1       97.76      108.71     15.38 o 
  11   4  -1       24.06       24.02      4.10 o 
  12   4  -1        1.93        2.91      1.01 o 
  13   4  -1        2.24        1.63      0.92 o 
  14   4  -1        5.43        7.98      2.16 o 
  15   4  -1        3.04        4.47      1.27 o 
   0   5  -1      510.27      507.13     17.38 o 
   1   5  -1      999.78     1134.08     21.54 o 
   2   5  -1      280.44      287.89     12.59 o 
   3   5  -1      500.22      580.32     22.08 o 
   4   5  -1       78.05       74.14      9.12 o 
   5   5  -1       92.01       29.10     35.01 o 
   6   5  -1       27.02       26.60      3.00 o 
   7   5  -1       81.70       82.18      8.05 o 
   8   5  -1        3.39        5.80      0.96 o 
   9   5  -1      243.79      250.82     37.05 o 
  10   5  -1       13.73       13.27      2.03 o 
  11   5  -1       75.89       68.99      7.82 o 
  12   5  -1        1.31        1.43      0.87 o 
  13   5  -1       11.08       11.98      2.60 o 
  14   5  -1        0.30        1.15      1.05 o 
  15   5  -1        9.58       13.93      3.84 o 
   1   6  -1      291.68      300.77     21.87 o 
   2   6  -1      236.21      227.00     17.34 o 
   3   6  -1      238.79       61.87     78.62 o 
   4   6  -1       56.67       60.18      5.49 o 
   5   6  -1        7.68        6.55      0.81 o 
   6   6  -1       75.15       42.92     14.72 o 
   7   6  -1       13.73       15.45      1.69 o 
   8   6  -1       59.77       57.29      8.36 o 
   9   6  -1        6.53        6.34      1.17 o 
  10   6  -1      133.29      138.27     18.87 o 
  11   6  -1       23.69       24.09      3.07 o 
  12   6  -1       23.14       19.94      2.70 o 
  13   6  -1        1.33        2.21      0.77 o 
  14   6  -1        6.12        6.28      1.46 o 
  15   6  -1        0.45        1.23      0.78 o 
   0   7  -1       49.85       50.40      6.52 o 
   1   7  -1      118.20      119.22      9.64 o 
   2   7  -1       38.86       44.85      4.12 o 
   3   7  -1      147.48      180.30     14.17 o 
   4   7  -1      363.07      343.18     29.20 o 
   5   7  -1        3.49        2.90      0.42 o 
   6   7  -1       24.91       17.19      4.02 o 
   7   7  -1       62.16       62.89      4.51 o 
   8   7  -1        6.76        7.68      1.42 o 
   9   7  -1        7.58        6.43      1.16 o 
  10   7  -1       26.14       19.17      3.68 o 
  11   7  -1       43.21       42.45      7.12 o 
  12   7  -1       19.99       17.57      2.81 o 
  13   7  -1        0.36        1.06      0.77 o 
  14   7  -1        0.25        0.54      0.77 o 
   1   8  -1      149.86      163.04     14.15 o 
   2   8  -1      102.74       53.42     20.95 o 
   3   8  -1      252.96      286.01     21.83 o 
   4   8  -1       21.96       21.68      2.71 o 
   5   8  -1       44.06       39.51      4.01 o 
   6   8  -1       50.04       53.17      3.70 o 
   7   8  -1       18.70       18.57      2.37 o 
   8   8  -1        7.16        8.28      1.19 o 
   9   8  -1      145.09      157.77     11.40 o 
  10   8  -1        6.43        5.72      1.15 o 
  11   8  -1       30.51       37.47      5.55 o 
  12   8  -1        4.29        4.08      1.57 o 
  13   8  -1        0.36        1.64      0.84 o 
  14   8  -1        0.13        1.64      0.92 o 
   0   9  -1       43.59       47.87      4.27 o 
   1   9  -1      229.69      221.12     15.38 o 
   2   9  -1       89.54       91.36      6.19 o 
   3   9  -1       69.39       73.43      4.76 o 
   4   9  -1      113.07      119.48      7.19 o 
   5   9  -1       59.75       25.47     13.32 o 
   6   9  -1       87.67       91.86      6.29 o 
   7   9  -1      137.77      131.39     16.78 o 
   8   9  -1       51.83       60.98      4.03 o 
   9   9  -1       13.98       15.15      1.88 o 
  10   9  -1        2.74        2.78      1.05 o 
  11   9  -1        0.38        1.33      0.84 o 
  12   9  -1        1.08        1.19      0.82 o 
  13   9  -1        0.02        0.82      0.88 o 
   1  10  -1        3.36        3.90      0.66 o 
   2  10  -1       23.37       21.01      2.53 o 
   3  10  -1       12.61       11.56      1.43 o 
   4  10  -1      110.00      115.87     12.35 o 
   5  10  -1       27.45       31.73      2.18 o 
   6  10  -1      177.09      173.17     20.81 o 
   7  10  -1       71.51       36.19     17.53 o 
   8  10  -1       11.98       11.29      2.18 o 
   9  10  -1        7.49        7.71      1.46 o 
  10  10  -1        4.04        2.24      0.87 o 
  11  10  -1        0.53        0.25      0.87 o 
  12  10  -1        0.02        0.93      0.87 o 
   0  11  -1       47.53       37.62      5.09 o 
   1  11  -1      230.49       78.42     51.45 o 
   2  11  -1        2.62        3.42      0.51 o 
   3  11  -1       15.56       15.09      2.04 o 
   4  11  -1       24.20       14.93      4.71 o 
   5  11  -1       38.58       37.73      3.16 o 
   6  11  -1        4.59        4.50      0.85 o 
   7  11  -1       35.55       38.24      6.76 o 
   8  11  -1       19.84       16.94      2.78 o 
   9  11  -1        5.57        6.03      1.22 o 
  10  11  -1        2.13        2.57      0.97 o 
  11  11  -1        0.13        1.04      0.76 o 
  12  11  -1        1.47        1.76      0.78 o 
   1  12  -1       54.98       40.84      8.67 o 
   2  12  -1        5.13        6.02      0.97 o 
   3  12  -1       49.82       51.05      6.27 o 
   4  12  -1       11.74       11.33      1.48 o 
   5  12  -1        5.79        5.14      1.10 o 
   6  12  -1        9.28        9.24      1.45 o 
   7  12  -1       23.04       20.46      3.34 o 
   8  12  -1        8.57        8.95      1.75 o 
   9  12  -1       12.18       13.83      4.27 o 
  10  12  -1        4.87        6.44      1.23 o 
   0  13  -1       10.83        8.69      2.48 o 
   1  13  -1        2.32        2.22      0.77 o 
   2  13  -1        5.56        6.07      1.28 o 
   3  13  -1        0.23        0.88      0.44 o 
   4  13  -1        0.51        0.86      0.49 o 
   5  13  -1        1.43        1.47      0.76 o 
   6  13  -1        8.17        7.87      1.51 o 
   7  13  -1        3.63        3.16      1.13 o 
   8  13  -1        9.66       11.03      2.23 o 
   9  13  -1        4.80        5.88      1.34 o 
   1  14  -1        4.96        5.24      1.40 o 
   2  14  -1        1.20        1.34      0.74 o 
   3  14  -1        1.15        1.15      0.49 o 
   4  14  -1        0.12        0.10      0.51 o 
   5  14  -1        1.42        1.67      0.68 o 
   6  14  -1        5.44        4.42      0.94 o 
   7  14  -1        0.00        0.53      0.56 o 
   8  14  -1        3.85        3.92      1.09 o 
   0  15  -1        0.31        1.18      0.97 o 
   1  15  -1       20.15       23.50      6.65 o 
   2  15  -1        2.83        2.91      0.88 o 
   3  15  -1        2.43        3.98      1.36 o 
   4  15  -1        5.94        6.50      1.91 o 
   5  15  -1        9.02       11.13      3.98 o 
   6  15  -1        2.17        2.83      1.54 o 
   1  16  -1        0.46        1.54      1.62 o 
   2  16  -1        6.08        7.06      2.99 o 
   2   0   0      201.15      190.42     16.27 o 
   4   0   0      525.03      592.15     21.88 o 
   6   0   0     1854.93     2151.57     86.05 o 
   8   0   0      247.33       59.93    115.04 o 
  10   0   0      113.55      125.47     18.05 o 
  12   0   0      103.93       98.83     22.71 o 
  14   0   0        0.72        2.06      2.49 o 
  16   0   0        0.17        1.00      1.97 o 
   2   1   0     1999.13     2026.95    123.52 o 
   3   1   0      366.63      446.88     19.30 o 
   4   1   0        5.54        5.95      0.94 o 
   5   1   0      632.76      678.21     18.88 o 
   6   1   0      470.81      520.30     15.30 o 
   7   1   0      363.31      466.93     58.69 o 
   8   1   0       41.65       32.76      3.57 o 
   9   1   0        5.60        5.18      1.05 o 
  10   1   0        1.90        2.39      0.99 o 
  11   1   0        4.56        5.03      1.11 o 
  12   1   0       37.59       37.05      6.40 o 
  13   1   0        1.28        1.77      1.02 o 
  14   1   0        1.04        1.14      1.16 o 
  15   1   0        0.32        1.05      1.04 o 
  16   1   0        0.00        1.42      1.28 o 
   0   2   0     6029.97     5364.94    202.86 o 
   1   2   0     5436.88     5333.22    146.05 o 
   2   2   0      801.61      790.59     68.05 o 
   3   2   0      179.25      189.29     22.52 o 
   4   2   0       53.25       85.96     10.04 o 
   5   2   0      430.38      440.16     30.80 o 
   6   2   0      122.82      120.64     17.39 o 
   7   2   0       15.02       28.82      3.90 o 
   8   2   0      199.66      222.30     26.00 o 
   9   2   0       28.17       26.39      3.40 o 
  10   2   0       22.78       19.87      3.81 o 
  11   2   0       13.67       11.61      2.07 o 
  12   2   0       25.19       32.93      3.52 o 
  13   2   0       73.70       75.08     15.87 o 
  14   2   0        1.70        1.71      1.02 o 
  15   2   0        1.58        1.85      1.18 o 
  16   2   0        0.00        1.16      1.18 o 
   1   3   0     2069.20     2086.11     80.94 o 
   2   3   0       51.03       52.60      5.19 o 
   3   3   0     2019.31     1921.57    132.24 o 
   4   3   0     2118.64     2073.27    223.18 o 
   5   3   0      445.76      470.37     39.86 o 
   6   3   0      642.47      760.38     50.07 o 
   7   3   0        4.89        5.22      1.05 o 
   8   3   0       55.27       74.69      7.01 o 
   9   3   0        0.14        0.92      0.64 o 
  10   3   0      175.71      187.77     27.11 o 
  11   3   0       13.27       15.88      2.24 o 
  12   3   0       58.73       63.56      7.17 o 
  13   3   0        0.28        0.85      1.01 o 
  14   3   0        1.87        2.49      1.19 o 
  15   3   0        1.09        2.30      1.24 o 
  16   3   0        3.92        3.99      1.45 o 
   0   4   0      685.42      650.28     15.88 o 
   1   4   0      241.69       45.04     43.68 o 
   2   4   0     1192.90     1179.33     51.68 o 
   3   4   0      601.22      553.62     33.18 o 
   4   4   0      707.03      786.97    124.41 o 
   5   4   0     1331.02     1601.73    154.58 o 
   6   4   0        7.72        7.61      1.02 o 
   7   4   0      140.46      157.86     19.49 o 
   8   4   0      252.79      142.58     78.33 o 
   9   4   0       34.98       37.26      6.88 o 
  10   4   0       54.75       23.50     17.96 o 
  11   4   0       33.77       34.04      5.46 o 
  12   4   0        3.56        2.47      0.97 o 
  13   4   0       10.24        9.99      1.78 o 
  14   4   0        0.01       -0.35      0.98 o 
  15   4   0        1.67        2.08      0.97 o 
   1   5   0       36.15       36.62      2.85 o 
   2   5   0       15.12       10.35      3.75 o 
   3   5   0      306.87      264.32     20.02 o 
   4   5   0       12.30       17.64      2.13 o 
   5   5   0      157.10       88.63     62.67 o 
   6   5   0        7.98       12.84      2.71 o 
   7   5   0       80.23       86.73      7.59 o 
   8   5   0       15.37       10.69      2.13 o 
   9   5   0        0.47        0.65      0.65 o 
  10   5   0        1.69        2.02      0.62 o 
  11   5   0       17.07       17.00      2.35 o 
  12   5   0        8.58        6.81      1.33 o 
  13   5   0        1.68        2.69      1.00 o 
  14   5   0        0.84        1.49      0.72 o 
  15   5   0        0.88        1.91      0.89 o 
   1   6   0       31.78       26.73      2.22 o 
   3   6   0       25.93       30.70      2.82 o 
   4   6   0      339.46      476.42     53.23 o 
   5   6   0      104.04      104.56     10.02 o 
   6   6   0        3.23        3.22      0.53 o 
   7   6   0       40.27       40.02      4.07 o 
   8   6   0      185.23      234.77     16.90 o 
   9   6   0       27.67       10.20      7.57 o 
  10   6   0      135.75      136.56     17.71 o 
  11   6   0        8.63        6.58      1.61 o 
  12   6   0       12.53       11.68      1.65 o 
  13   6   0        0.91        1.38      0.81 o 
  14   6   0        4.25        4.65      1.17 o 
  15   6   0        0.66        0.70      0.78 o 
   1   7   0      254.03      294.24     21.80 o 
   2   7   0      529.81      569.82     33.66 o 
   3   7   0       13.29       11.53      1.72 o 
   4   7   0      150.07      141.83     12.28 o 
   5   7   0       27.01       30.19      2.29 o 
   6   7   0      147.27      155.43     10.92 o 
   7   7   0        0.69        1.23      0.46 o 
   8   7   0       24.02       20.39      2.85 o 
   9   7   0      137.28      142.11     10.69 o 
  10   7   0       94.64      106.40      8.82 o 
  11   7   0        1.81        1.72      0.71 o 
  12   7   0        0.99        1.51      0.88 o 
  13   7   0        4.69        3.45      1.31 o 
  14   7   0        0.79        1.75      0.79 o 
   0   8   0       31.59       30.68      3.53 o 
   1   8   0      136.59      173.98     15.90 o 
   2   8   0      174.23      189.24     15.14 o 
   3   8   0       81.53      119.54      9.26 o 
   4   8   0        2.12        2.13      0.43 o 
   5   8   0       56.53       51.97      3.73 o 
   6   8   0       61.28       61.33      4.29 o 
   7   8   0      169.38      199.86     24.31 o 
   8   8   0       74.34       72.73      4.70 o 
   9   8   0        2.05        2.48      0.83 o 
  10   8   0       23.75       25.06      3.39 o 
  11   8   0        1.31        2.18      0.88 o 
  12   8   0        0.07        0.36      0.91 o 
  13   8   0        0.60        1.78      0.83 o 
  14   8   0        3.55        4.16      1.41 o 
   1   9   0        8.88        6.34      1.31 o 
   2   9   0      118.29      126.67     17.72 o 
   3   9   0        7.74        9.34      0.96 o 
   4   9   0      371.89      382.14     25.88 o 
   5   9   0      170.91      177.47     19.57 o 
   6   9   0      139.69      158.12     16.99 o 
   7   9   0        2.83        2.66      0.56 o 
   8   9   0       35.51       35.56      2.80 o 
   9   9   0        0.04        0.81      0.58 o 
  10   9   0        3.21        3.99      1.32 o 
  11   9   0        0.22        0.94      0.73 o 
  12   9   0        0.57        0.45      0.73 o 
  13   9   0        0.18        1.64      1.03 o 
   0  10   0      705.31      744.85     72.49 o 
   1  10   0       60.14       57.96      4.36 o 
   2  10   0      181.37      215.87     13.51 o 
   3  10   0      154.11      158.71     16.78 o 
   4  10   0      312.08      301.94     30.96 o 
   5  10   0      336.37       74.64    118.19 o 
   6  10   0      159.58      171.51     20.72 o 
   7  10   0       20.72       26.03      2.09 o 
   8  10   0        5.11        4.90      1.09 o 
   9  10   0        1.58        1.63      0.67 o 
  10  10   0        0.01        0.72      0.76 o 
  11  10   0        0.03       -0.12      0.83 o 
  12  10   0        2.38        3.04      1.10 o 
   1  11   0       14.97       13.70      1.45 o 
   2  11   0        0.23        0.49      0.46 o 
   3  11   0      174.73      192.89     10.56 o 
   4  11   0      168.16      161.40     19.56 o 
   5  11   0       39.73       37.60      3.51 o 
   6  11   0        0.26        0.81      0.42 o 
   7  11   0        6.45        6.20      1.13 o 
   8  11   0        1.37        1.50      0.63 o 
   9  11   0        1.00        1.70      0.72 o 
  10  11   0        1.10        2.53      0.89 o 
  11  11   0       12.22       10.70      2.45 o 
  12  11   0        1.77        1.91      0.83 o 
   0  12   0        8.11       12.30      2.38 o 
   1  12   0        2.34        3.65      0.72 o 
   2  12   0       72.90       70.51      6.16 o 
   3  12   0        7.45        5.63      0.88 o 
   4  12   0       15.36       16.56      2.54 o 
   5  12   0        8.36        7.85      1.58 o 
   6  12   0        8.21        7.47      1.24 o 
   7  12   0        7.79        6.81      2.06 o 
   8  12   0        7.97       10.24      1.61 o 
   9  12   0        0.38        0.74      0.69 o 
  10  12   0        3.06        2.53      0.85 o 
  11  12   0        0.21        0.93      0.57 o 
   1  13   0        1.72        1.10      0.42 o 
   2  13   0       43.54       32.96      6.22 o 
   3  13   0       44.52       37.36     10.28 o 
   4  13   0        1.70        2.63      0.97 o 
   5  13   0        0.20        0.44      0.50 o 
   6  13   0        1.80        2.23      0.75 o 
   7  13   0        0.85        0.97      0.45 o 
   8  13   0       14.13       14.41      2.41 o 
   9  13   0        0.21        0.78      0.60 o 
   0  14   0        0.01        0.13      1.14 o 
   1  14   0        0.29        0.74      0.38 o 
   2  14   0        0.55        0.95      0.35 o 
   3  14   0        4.29        3.92      1.06 o 
   4  14   0        4.63        5.60      1.99 o 
   5  14   0        9.47        9.70      4.44 o 
   6  14   0        6.16        3.91      1.33 o 
   7  14   0        0.01        0.31      0.86 o 
   8  14   0        1.03        1.70      1.20 o 
   1  15   0        0.35        1.55      1.34 o 
   2  15   0        4.56        4.94      1.67 o 
   3  15   0        6.71        7.84      2.13 o 
   4  15   0        3.19        2.34      1.06 o 
   5  15   0        9.08        7.22      2.09 o 
   6  15   0        6.31        4.92      1.77 o 
   0  16   0        0.00        4.12      3.28 o 
   1  16   0        0.18        2.77      1.94 o 
   2  16   0        3.81        4.39      2.58 o 
   2   0   1     1235.05     1058.44    213.96 o 
   4   0   1      988.14      999.95    144.60 o 
   8   0   1       28.45        8.92     15.28 o 
  10   0   1      681.50      676.89    117.02 o 
  12   0   1      113.83      103.77     18.21 o 
  14   0   1       19.30       16.21      5.35 o 
  16   0   1        2.17        2.41      1.94 o 
   1   1   1     2286.34     2165.86    141.49 o 
   2   1   1      124.36      102.83      6.66 o 
   3   1   1      249.57      213.90      8.75 o 
   4   1   1     1001.22     1114.41     70.50 o 
   5   1   1      913.19      947.29     66.77 o 
   6   1   1       32.91       38.26      5.61 o 
   7   1   1      394.96      447.84     54.47 o 
   8   1   1       28.71       30.20      3.09 o 
   9   1   1      126.19      130.11     14.93 o 
  10   1   1       54.26       60.28      6.55 o 
  11   1   1      254.66      272.65     31.81 o 
  12   1   1       11.10       11.76      2.10 o 
  13   1   1       21.00       20.81      4.70 o 
  14   1   1        4.57        4.60      1.84 o 
  15   1   1        0.78        0.85      0.67 o 
  16   1   1        0.18        0.77      0.72 o 
   1   2   1     1481.93     1368.38     35.91 o 
   2   2   1      273.03       63.57     90.02 o 
   3   2   1     2414.92     2522.65    174.43 o 
   4   2   1       15.09       14.33      1.38 o 
   5   2   1      898.58      861.42     56.32 o 
   6   2   1        8.91       15.70      2.26 o 
   7   2   1       47.05       49.29      6.62 o 
   8   2   1        3.72        3.33      0.62 o 
   9   2   1       20.93       21.06      2.90 o 
  10   2   1       80.42       80.63      8.00 o 
  11   2   1       45.36       39.80      4.66 o 
  12   2   1       35.56       34.63      3.82 o 
  13   2   1       29.52       28.75      6.17 o 
  14   2   1        1.16        1.63      1.04 o 
  15   2   1        2.91        2.45      0.92 o 
  16   2   1        1.40        1.49      1.05 o 
   0   3   1      687.42      682.92     67.15 o 
   1   3   1      499.86      509.08     11.83 o 
   2   3   1      390.61      389.81     13.24 o 
   3   3   1      236.07      253.60     23.40 o 
   4   3   1      328.44      329.79      9.10 o 
   5   3   1      130.53      125.38     12.04 o 
   6   3   1      595.69      645.55     36.96 o 
   7   3   1       54.34       47.45      5.61 o 
   8   3   1        1.40        1.43      0.53 o 
   9   3   1       14.44       12.56      2.30 o 
  10   3   1        0.52        1.54      0.57 o 
  11   3   1        9.43        5.95      1.32 o 
  12   3   1        1.63        2.23      0.85 o 
  13   3   1        1.07        2.02      0.81 o 
  14   3   1        7.77        6.58      1.75 o 
  15   3   1        3.24        2.79      1.08 o 
  16   3   1        0.90        0.66      0.84 o 
   1   4   1       55.41       48.88      2.45 o 
   2   4   1      404.06      466.70     13.52 o 
   3   4   1      208.73      222.84     10.54 o 
   4   4   1       69.45       76.64      7.48 o 
   5   4   1      271.22      307.77     32.65 o 
   6   4   1       50.60       57.13      6.93 o 
   7   4   1      152.30      129.58     12.53 o 
   8   4   1       19.04       23.97      2.49 o 
   9   4   1       78.45       77.10      6.26 o 
  10   4   1       97.67       99.82     11.82 o 
  11   4   1       24.05       24.66      3.36 o 
  12   4   1        1.93        2.97      0.64 o 
  13   4   1        2.24        1.14      0.56 o 
  14   4   1        5.44        4.94      1.41 o 
  15   4   1        3.04        3.40      1.37 o 
   0   5   1      510.28      594.70     51.59 o 
   1   5   1      999.84     1088.40     39.98 o 
   2   5   1      280.33      273.83      8.95 o 
   3   5   1      500.28      576.48     13.99 o 
   4   5   1       77.94       22.16     25.60 o 
   5   5   1       91.89       75.12     18.61 o 
   6   5   1       27.02       28.11      2.51 o 
   7   5   1       81.70       79.98      7.90 o 
   8   5   1        3.37        4.09      1.08 o 
   9   5   1      243.87      214.59     27.37 o 
  10   5   1       13.74       13.55      1.77 o 
  11   5   1       75.93       27.21     22.05 o 
  12   5   1        1.31        0.96      0.57 o 
  13   5   1       11.06        4.72      2.89 o 
  14   5   1        0.30        0.62      0.70 o 
  15   5   1        9.58       11.45      3.67 o 
   1   6   1      291.58      271.89     18.07 o 
   2   6   1      236.66      216.47     13.72 o 
   3   6   1      238.73      215.62     32.15 o 
   4   6   1       56.62       61.61      6.58 o 
   5   6   1        7.61        7.76      0.80 o 
   6   6   1       75.25       85.66      7.71 o 
   7   6   1       13.76       14.25      1.84 o 
   8   6   1       59.79       66.35      5.72 o 
   9   6   1        6.55        7.28      1.30 o 
  10   6   1      133.29      136.30     19.02 o 
  11   6   1       23.70       23.29      3.05 o 
  12   6   1       23.12       19.45      2.76 o 
  13   6   1        1.33        1.85      0.89 o 
  14   6   1        6.11        8.17      2.00 o 
  15   6   1        0.45        1.17      1.13 o 
   0   7   1       50.06       61.16      9.51 o 
   1   7   1      118.46      134.39     10.81 o 
   2   7   1       38.81       41.84      4.07 o 
   3   7   1      147.62      170.37     13.68 o 
   4   7   1      362.91      371.23     26.07 o 
   5   7   1        3.51        3.16      0.50 o 
   6   7   1       24.84       26.70      2.73 o 
   7   7   1       62.23       62.62      5.09 o 
   8   7   1        6.73        4.75      2.09 o 
   9   7   1        7.57        6.98      1.38 o 
  10   7   1       26.13       25.48      2.68 o 
  11   7   1       43.23       40.66      7.56 o 
  12   7   1       20.01       18.28      2.94 o 
  13   7   1        0.36        0.74      0.78 o 
  14   7   1        0.25        0.29      0.91 o 
   1   8   1      149.77       59.70     39.12 o 
   2   8   1      102.48      108.68      8.58 o 
   3   8   1      252.81      289.83     22.77 o 
   4   8   1       21.97       24.90      2.33 o 
   5   8   1       44.20       44.17      3.70 o 
   6   8   1       50.17       48.12      7.07 o 
   7   8   1       18.64       17.49      2.46 o 
   8   8   1        7.13        7.67      1.10 o 
   9   8   1      145.10      145.97     13.95 o 
  10   8   1        6.45        6.78      1.42 o 
  11   8   1       30.50       35.12      6.04 o 
  12   8   1        4.30        4.99      1.26 o 
  13   8   1        0.36        0.98      0.73 o 
  14   8   1        0.13        0.79      0.96 o 
   0   9   1       43.54       44.11      9.36 o 
   1   9   1      229.83      177.29     22.86 o 
   2   9   1       89.61       88.31      6.57 o 
   3   9   1       69.34       69.63      4.95 o 
   4   9   1      113.24      119.71      7.46 o 
   5   9   1       59.81       63.32      7.18 o 
   6   9   1       87.66       96.25      6.21 o 
   7   9   1      137.74      133.30     16.76 o 
   8   9   1       51.74       62.12      5.12 o 
   9   9   1       13.98       15.03      2.19 o 
  10   9   1        2.73        3.63      1.04 o 
  11   9   1        0.39        0.93      0.82 o 
  12   9   1        1.08        0.73      0.92 o 
  13   9   1        0.02        0.89      1.11 o 
   1  10   1        3.35        3.21      0.57 o 
   2  10   1       23.35       19.18      2.40 o 
   3  10   1       12.65       11.23      1.62 o 
   4  10   1      110.01      111.59     13.49 o 
   5  10   1       27.42       29.24      2.54 o 
   6  10   1      176.93      173.16     21.28 o 
   7  10   1       71.57       88.48      5.86 o 
   8  10   1       11.98       11.49      2.22 o 
   9  10   1        7.48        7.89      1.39 o 
  10  10   1        4.05        2.65      1.43 o 
  11  10   1        0.53        0.80      0.67 o 
  12  10   1        0.01        0.77      0.66 o 
   0  11   1       47.53       40.98      8.00 o 
   1  11   1      230.42      184.89     20.49 o 
   2  11   1        2.60        3.10      0.51 o 
   3  11   1       15.59       15.64      2.08 o 
   4  11   1       24.22       26.65      3.74 o 
   5  11   1       38.60       36.86      3.43 o 
   6  11   1        4.58        5.05      0.83 o 
   7  11   1       35.54       37.62      6.54 o 
   8  11   1       19.87       10.97      3.80 o 
   9  11   1        5.56        5.02      1.15 o 
  10  11   1        2.14        2.30      0.87 o 
  11  11   1        0.13        0.48      0.68 o 
  12  11   1        1.48        1.21      0.74 o 
   1  12   1       55.08       62.53      4.97 o 
   2  12   1        5.12        5.44      1.01 o 
   3  12   1       49.69       50.08      7.13 o 
   4  12   1       11.76        9.48      1.81 o 
   5  12   1        5.82        5.74      1.16 o 
   6  12   1        9.28        9.01      1.41 o 
   7  12   1       23.05       20.41      3.17 o 
   8  12   1        8.56        8.68      1.60 o 
   9  12   1       12.17       12.38      4.12 o 
  10  12   1        4.88        4.94      1.08 o 
   0  13   1       10.84        8.51      3.63 o 
   1  13   1        2.33        1.52      0.46 o 
   2  13   1        5.53        4.46      1.30 o 
   3  13   1        0.23        0.36      0.26 o 
   4  13   1        0.51        0.44      0.34 o 
   5  13   1        1.44        1.76      1.02 o 
   6  13   1        8.16        8.22      2.00 o 
   7  13   1        3.63        4.06      1.41 o 
   8  13   1        9.64       13.42      3.05 o 
   9  13   1        4.82        5.01      1.69 o 
   1  14   1        4.95        5.48      1.87 o 
   2  14   1        1.20        1.14      1.00 o 
   3  14   1        1.15        1.72      1.00 o 
   4  14   1        0.12        0.38      0.83 o 
   5  14   1        1.41        1.43      0.90 o 
   6  14   1        5.46        5.60      1.65 o 
   7  14   1        0.00        0.53      0.68 o 
   8  14   1        3.86        2.33      1.18 o 
   0  15   1        0.31       -1.05      3.14 o 
   1  15   1       20.14       23.04      7.63 o 
   2  15   1        2.84        2.96      1.60 o 
   3  15   1        2.44        2.34      1.41 o 
   4  15   1        5.94        4.80      2.58 o 
   5  15   1        9.01        8.18      3.27 o 
   6  15   1        2.17        2.75      1.23 o 
   1  16   1        0.46       -0.54      2.25 o 
   2  16   1        6.08        7.10      4.13 o 
   0   0   2    19363.38    17395.07   2743.78 o 
   4   0   2     2149.36     2189.11    243.90 o 
   6   0   2      400.86      389.28     42.55 o 
   8   0   2      360.23      269.01     89.35 o 
  10   0   2       73.01       53.09     11.49 o 
  12   0   2        5.37        5.31      1.69 o 
  14   0   2        1.08        0.37      0.85 o 
  16   0   2        1.51        2.11      2.26 o 
   1   1   2    13448.72    11861.61    246.40 o 
   2   1   2     5958.71     5831.83    136.31 o 
   3   1   2     1124.10     1032.80     69.74 o 
   4   1   2       72.66       58.95      7.55 o 
   5   1   2      299.09      294.26     40.14 o 
   6   1   2      237.36      129.16     36.45 o 
   7   1   2      155.87      141.91     15.02 o 
   8   1   2       96.51      101.08     10.40 o 
   9   1   2      101.59      102.90     10.26 o 
  10   1   2       25.67       20.76      3.40 o 
  11   1   2       83.69       74.86      7.27 o 
  12   1   2        8.81        7.23      1.64 o 
  13   1   2        1.55        1.78      0.54 o 
  14   1   2        7.18        5.44      1.36 o 
  15   1   2        1.40        1.69      0.96 o 
  16   1   2        2.13        1.64      1.40 o 
   0   2   2     2306.28     2081.71     86.67 o 
   1   2   2     1486.25     1328.11     35.39 o 
   2   2   2      442.93      434.30     15.56 o 
   3   2   2      687.64      686.25     60.86 o 
   4   2   2       78.67       94.77     11.57 o 
   5   2   2      793.36      865.75     68.08 o 
   6   2   2      130.49      141.03     12.80 o 
   7   2   2       56.21       62.98      5.26 o 
   8   2   2       43.36       37.53      4.38 o 
   9   2   2        3.79        3.25      0.87 o 
  10   2   2       50.89       49.08      7.35 o 
  11   2   2       24.51       21.68      3.73 o 
  12   2   2        0.20        0.61      0.63 o 
  13   2   2       33.03       22.05      4.03 o 
  14   2   2        0.56        1.22      0.78 o 
  15   2   2        6.40        4.25      1.42 o 
  16   2   2        0.20        1.00      0.92 o 
   1   3   2     4455.35     4079.72     56.23 o 
   2   3   2      124.32       94.54     10.73 o 
   3   3   2      324.27      352.33     18.16 o 
   4   3   2      568.43      642.20     34.19 o 
   5   3   2        3.12        3.68      0.60 o 
   6   3   2      561.49      384.86    115.42 o 
   7   3   2      106.36      111.02     11.70 o 
   8   3   2      182.01      158.33     16.05 o 
   9   3   2        6.47        6.16      1.19 o 
  10   3   2      126.22      121.84     15.23 o 
  11   3   2        4.22        2.25      0.74 o 
  12   3   2       18.16       11.11      2.29 o 
  13   3   2        5.82        5.48      1.47 o 
  14   3   2        0.54        0.69      0.99 o 
  15   3   2        1.38        2.23      1.09 o 
   0   4   2      577.35      622.26     31.12 o 
   1   4   2       15.07        6.41      5.45 o 
   2   4   2      411.66      373.41     18.39 o 
   3   4   2      254.28      288.36     13.23 o 
   4   4   2      271.60      327.43     31.73 o 
   5   4   2      314.80      358.60     28.24 o 
   6   4   2       19.13       19.05      1.82 o 
   7   4   2        7.69        8.40      0.92 o 
   8   4   2      148.03      152.25     12.47 o 
   9   4   2       70.70       56.73     12.80 o 
  10   4   2       17.93       19.91      2.63 o 
  11   4   2        0.46        0.62      0.40 o 
  12   4   2       14.02       16.20      4.47 o 
  13   4   2        3.72        1.78      1.18 o 
  14   4   2        3.78        3.86      1.71 o 
  15   4   2        0.31       -0.51      1.06 o 
   1   5   2     1033.53      909.28    177.99 o 
   2   5   2      120.09      102.88     12.88 o 
   3   5   2      140.84      149.40      8.69 o 
   4   5   2       13.08       14.93      1.88 o 
   5   5   2      403.20      443.58     33.88 o 
   6   5   2        7.58        7.04      0.75 o 
   7   5   2      173.90      169.49     16.21 o 
   8   5   2        1.59        1.75      0.54 o 
   9   5   2       48.17       53.93      7.37 o 
  10   5   2        7.82        7.89      1.45 o 
  11   5   2       51.72       49.45      5.74 o 
  12   5   2       11.68        9.55      1.97 o 
  13   5   2        1.20        1.56      1.05 o 
  14   5   2        2.27        3.26      1.58 o 
  15   5   2        3.10        4.12      1.49 o 
   0   6   2      384.53      167.61    150.95 o 
   1   6   2       55.86       52.79      6.29 o 
   2   6   2        3.36        3.80      0.79 o 
   3   6   2       37.11       51.96      6.82 o 
   4   6   2      638.41      758.65     46.15 o 
   5   6   2       20.41       17.82      1.62 o 
   6   6   2       29.19       29.01      2.94 o 
   7   6   2       34.36       34.65      5.93 o 
   8   6   2      182.44      184.69     23.42 o 
   9   6   2        8.85        7.99      1.34 o 
  10   6   2       36.71       36.86      4.07 o 
  11   6   2        1.42        1.23      0.72 o 
  12   6   2        4.73        4.74      1.49 o 
  13   6   2        1.33        1.37      0.86 o 
  14   6   2        1.13        1.48      0.95 o 
   1   7   2      752.76      224.59    246.05 o 
   2   7   2      389.73      422.99     39.62 o 
   3   7   2       33.35       34.93      3.18 o 
   4   7   2      108.74      105.81      9.80 o 
   5   7   2       53.32       54.05      3.98 o 
   6   7   2       95.92       81.23     21.98 o 
   7   7   2       90.58       85.82     12.69 o 
   8   7   2       82.54       36.77     18.19 o 
   9   7   2       63.84       45.85      8.33 o 
  10   7   2       26.43       25.88      4.27 o 
  11   7   2        6.86        5.29      1.49 o 
  12   7   2       20.69       17.37      3.52 o 
  13   7   2        1.10        2.32      1.12 o 
  14   7   2        1.05        1.61      1.02 o 
   0   8   2        1.65        2.16      1.14 o 
   1   8   2      163.16      165.69     15.86 o 
   2   8   2       70.55       67.03      6.99 o 
   3   8   2       87.25      109.70     12.55 o 
   4   8   2        4.99        4.74      0.56 o 
   5   8   2       44.51       42.89      4.67 o 
   6   8   2       70.39       69.98      9.33 o 
   7   8   2      147.79      158.43     13.44 o 
   8   8   2       31.24       25.79      4.45 o 
   9   8   2        2.04        3.03      0.90 o 
  10   8   2        9.09        7.36      1.93 o 
  11   8   2       11.44       12.10      2.71 o 
  12   8   2        6.89        5.62      1.76 o 
  13   8   2        0.60        1.53      1.02 o 
   1   9   2       68.04       67.28      6.12 o 
   2   9   2        8.89        7.81      1.88 o 
   3   9   2        1.17        1.28      0.66 o 
   4   9   2      416.02      429.06     37.57 o 
   5   9   2       30.29       31.67      3.88 o 
   6   9   2      237.29       76.21     58.74 o 
   7   9   2       22.01       21.84      3.85 o 
   8   9   2        4.09        4.30      1.01 o 
   9   9   2        0.92        0.72      0.65 o 
  10   9   2        1.83        1.80      0.79 o 
  11   9   2        0.34        0.31      0.70 o 
  12   9   2        0.54        0.73      0.78 o 
  13   9   2        0.05       -0.85      1.58 o 
   0  10   2      274.92      289.41     59.50 o 
   1  10   2       76.86       68.08      8.68 o 
   2  10   2      130.49      132.94     22.37 o 
   3  10   2      155.51      155.13     23.68 o 
   4  10   2       96.32       98.60      8.26 o 
   5  10   2      171.75      175.41     21.19 o 
   6  10   2       47.22       47.95      4.53 o 
   7  10   2        3.51        3.21      0.73 o 
   8  10   2        6.85        7.37      1.60 o 
   9  10   2        6.12        6.62      2.29 o 
  10  10   2        3.83        2.64      1.10 o 
  11  10   2        4.28        3.33      1.24 o 
  12  10   2        4.50        3.15      1.24 o 
   1  11   2        4.91        6.13      1.36 o 
   2  11   2       97.48       83.48     17.01 o 
   3  11   2      260.65      265.99     43.54 o 
   4  11   2       56.90       55.70      5.50 o 
   5  11   2        3.49        2.90      1.02 o 
   6  11   2        3.85        3.22      0.88 o 
   7  11   2       34.85       31.55      5.65 o 
   8  11   2        4.42        2.64      0.87 o 
   9  11   2        4.91        3.96      1.41 o 
  10  11   2        2.04        2.21      0.81 o 
  11  11   2        0.05        0.53      0.82 o 
   0  12   2      119.27      113.48     28.09 o 
   1  12   2        1.52        1.63      1.04 o 
   2  12   2       64.62       54.14     12.13 o 
   3  12   2        6.74        6.46      2.02 o 
   4  12   2       12.42        5.82      4.37 o 
   5  12   2        4.17        3.53      1.45 o 
   6  12   2        1.98        1.42      1.26 o 
   7  12   2        1.47        1.78      0.80 o 
   8  12   2        0.48        1.33      0.71 o 
   9  12   2        4.58        3.90      1.25 o 
  10  12   2        2.06        2.11      0.93 o 
   1  13   2       15.99       16.16      2.89 o 
   2  13   2        3.82        2.98      1.52 o 
   3  13   2       17.79       13.75      4.37 o 
   4  13   2       19.39       18.90      4.42 o 
   5  13   2        1.31        1.15      0.70 o 
   6  13   2        1.15        0.79      0.69 o 
   7  13   2        1.42        1.76      1.19 o 
   8  13   2        1.51        1.73      1.15 o 
   9  13   2        2.31        2.77      1.43 o 
   0  14   2        4.87        6.82      3.51 o 
   1  14   2        1.94        2.28      1.15 o 
   2  14   2        1.23        1.67      1.23 o 
   3  14   2        2.61        2.73      1.79 o 
   4  14   2        0.28       -0.26      1.48 o 
   5  14   2        3.40        4.23      1.69 o 
   6  14   2        0.88        0.86      1.20 o 
   7  14   2        0.86        1.20      1.25 o 
   1  15   2        5.39        4.26      1.93 o 
   2  15   2        1.11        2.13      1.50 o 
   3  15   2        0.60        1.19      1.18 o 
   4  15   2        3.40        4.05      2.52 o 
   5  15   2       10.36        9.42      4.71 o 
   2   0   3     5386.21     5198.82    128.01 o 
   6   0   3       33.13       24.80      7.10 o 
   8   0   3      486.38      521.64     49.39 o 
  10   0   3       60.13       48.34      8.62 o 
  12   0   3       60.37       55.95     15.00 o 
  14   0   3       27.80       30.77      6.25 o 
   0   1   3      211.27      208.41     14.00 o 
   1   1   3       94.63      103.26     15.49 o 
   2   1   3       24.76       22.73      4.29 o 
   3   1   3      227.92      236.46     16.33 o 
   4   1   3      123.44      123.25     24.66 o 
   5   1   3      211.99      231.57     33.75 o 
   6   1   3       32.88       37.16      4.81 o 
   7   1   3      124.88      129.72     13.83 o 
   8   1   3      154.41       53.63     48.25 o 
   9   1   3       25.28       24.65      4.67 o 
  10   1   3       23.41        3.35      4.71 o 
  11   1   3       57.19       22.38     10.16 o 
  12   1   3        7.00        4.75      1.31 o 
  13   1   3       15.60       13.91      2.86 o 
  14   1   3        0.31        1.36      1.45 o 
  15   1   3        5.28        4.08      1.95 o 
   1   2   3       39.90       39.10      6.16 o 
   2   2   3       99.77       93.39     17.58 o 
   3   2   3      774.96      750.28     23.82 o 
   4   2   3      228.62      257.73     46.05 o 
   5   2   3      122.72      113.27     16.85 o 
   6   2   3       32.54       31.18      4.08 o 
   7   2   3       30.47       31.43      2.82 o 
   8   2   3      125.54      132.86     11.55 o 
   9   2   3       77.85       72.30      6.69 o 
  10   2   3       20.30       15.97      2.84 o 
  11   2   3       21.78       14.05      2.96 o 
  12   2   3       20.57       15.25      3.81 o 
  13   2   3        2.17        1.40      0.68 o 
  14   2   3       12.04       11.34      5.18 o 
  15   2   3        2.75        5.18      1.97 o 
   0   3   3      436.12      284.00     61.12 o 
   1   3   3      807.24      711.78     20.48 o 
   2   3   3      110.45      103.75     18.91 o 
   3   3   3      561.46      596.03     29.48 o 
   4   3   3      152.65      156.36     24.36 o 
   5   3   3      217.31      182.08     22.36 o 
   6   3   3      115.46       48.26     25.20 o 
   7   3   3        8.69       11.29      1.36 o 
   8   3   3       21.68       23.78      4.28 o 
   9   3   3       92.49       88.34     12.83 o 
  10   3   3        2.96        2.86      0.91 o 
  11   3   3       64.18       60.49      8.57 o 
  12   3   3        6.91        6.95      1.92 o 
  13   3   3        0.64        1.14      0.86 o 
  14   3   3        9.85        8.37      3.20 o 
  15   3   3        1.10        1.90      1.76 o 
   1   4   3       41.64       14.08     19.22 o 
   2   4   3       21.44       22.06      3.08 o 
   3   4   3      163.37      164.59     23.69 o 
   4   4   3        6.37        8.18      1.21 o 
   5   4   3      195.66      194.80     22.69 o 
   6   4   3       22.67       21.11      2.87 o 
   7   4   3       93.86       66.90     23.31 o 
   8   4   3       34.63       30.22      5.65 o 
   9   4   3       32.85       33.81      5.41 o 
  10   4   3        0.45        1.02      0.67 o 
  11   4   3       47.25       40.47      6.85 o 
  12   4   3       14.59       12.76      2.72 o 
  13   4   3        1.27        0.54      1.12 o 
  14   4   3        1.42        1.57      0.81 o 
  15   4   3        0.37        2.22      1.44 o 
   0   5   3      228.29      185.30     44.14 o 
   1   5   3      403.81       35.39    166.78 o 
   2   5   3       71.55       68.25      9.70 o 
   3   5   3       83.03       95.29     13.99 o 
   4   5   3       10.23        5.20      2.49 o 
   5   5   3       23.15       23.24      2.34 o 
   6   5   3       30.07       25.80      3.23 o 
   7   5   3       54.71       51.23      4.94 o 
   8   5   3        4.63        6.49      1.27 o 
   9   5   3       13.32       11.30      1.62 o 
  10   5   3       18.44       15.66      2.72 o 
  11   5   3       28.29       28.57      6.30 o 
  12   5   3        1.38        1.53      0.90 o 
  13   5   3       10.65        9.36      2.34 o 
  14   5   3        0.69        1.97      1.07 o 
   1   6   3      281.12      276.67     41.10 o 
   2   6   3      324.67      302.84     35.36 o 
   3   6   3       71.88       54.06      9.81 o 
   4   6   3       88.50       93.43     10.61 o 
   5   6   3      102.59      101.68      8.99 o 
   6   6   3       72.43       72.55      6.17 o 
   7   6   3        3.93        3.76      0.87 o 
   8   6   3      181.81      140.59     15.13 o 
   9   6   3       16.82       17.40      3.09 o 
  10   6   3        0.74        1.57      0.76 o 
  11   6   3        5.24        5.66      1.62 o 
  12   6   3       18.39       12.67      2.47 o 
  13   6   3        5.64        4.33      1.68 o 
  14   6   3        3.82        3.14      1.41 o 
   0   7   3       11.88       11.63      2.66 o 
   1   7   3      188.42      193.71     22.80 o 
   2   7   3       20.46       21.77      2.47 o 
   3   7   3      132.67      119.10     13.74 o 
   4   7   3      104.00      109.17      6.86 o 
   5   7   3       13.79       16.07      2.99 o 
   6   7   3       24.98       25.59      3.84 o 
   7   7   3       66.77       68.81      9.59 o 
   8   7   3       45.68       42.95      7.02 o 
   9   7   3        1.74        1.95      0.71 o 
  10   7   3       10.02        8.63      2.04 o 
  11   7   3       36.50       28.88      6.50 o 
  12   7   3       11.94       10.33      2.17 o 
  13   7   3        2.74        2.35      1.05 o 
  14   7   3        2.56        2.97      1.39 o 
   1   8   3        7.31        8.07      1.28 o 
   2   8   3        6.57        5.21      1.08 o 
   3   8   3        6.37        8.56      1.96 o 
   4   8   3       71.94       53.36      5.96 o 
   5   8   3       76.53       71.34     11.27 o 
   6   8   3       40.12       37.13      3.64 o 
   7   8   3       37.62       36.57      5.97 o 
   8   8   3        6.76        4.46      2.09 o 
   9   8   3       24.34       23.84      5.58 o 
  10   8   3       11.32       13.04      2.31 o 
  11   8   3       12.75       12.39      2.59 o 
  12   8   3        0.53        0.72      1.04 o 
  13   8   3        5.65        6.05      1.70 o 
   0   9   3      189.00      189.04     26.73 o 
   1   9   3       83.93       72.58     11.52 o 
   2   9   3       76.89       71.95     14.07 o 
   3   9   3      111.18       98.67     16.38 o 
   4   9   3       17.55       18.58      3.46 o 
   5   9   3       47.92       39.55      5.23 o 
   6   9   3       28.05       10.88      6.35 o 
   7   9   3       22.96       20.85      2.57 o 
   8   9   3        0.64        1.00      0.80 o 
   9   9   3       32.94       26.97      4.46 o 
  10   9   3        6.78        6.29      1.77 o 
  11   9   3        0.81        1.53      0.83 o 
  12   9   3        0.86        0.53      0.96 o 
   1  10   3        2.81        3.29      1.07 o 
   2  10   3      125.43      114.93     15.75 o 
   3  10   3       50.42       41.95      5.47 o 
   4  10   3      108.49       88.24     17.15 o 
   5  10   3        3.25        3.42      1.25 o 
   6  10   3        9.90        8.89      1.75 o 
   7  10   3       38.27       33.95      8.83 o 
   8  10   3       19.53       16.85      2.66 o 
   9  10   3        6.81        5.79      1.56 o 
  10  10   3        1.02        1.21      0.94 o 
  11  10   3        2.22        2.28      1.12 o 
  12  10   3        1.78        2.83      1.48 o 
   0  11   3        4.89        6.20      2.01 o 
   1  11   3       54.03       45.54     11.27 o 
   2  11   3       25.63       24.78      4.41 o 
   3  11   3       27.20       28.45      4.22 o 
   4  11   3        7.63        7.40      1.65 o 
   5  11   3        3.34        2.59      0.92 o 
   6  11   3       20.40       23.93      4.51 o 
   7  11   3       19.06       18.66      4.14 o 
   8  11   3        9.52       10.00      2.37 o 
   9  11   3        8.95       10.30      4.61 o 
  10  11   3        4.41        2.81      1.39 o 
  11  11   3        3.72        3.08      1.86 o 
   1  12   3        6.97        8.01      2.44 o 
   2  12   3        2.68        3.37      1.61 o 
   3  12   3       19.85       20.31      6.17 o 
   4  12   3        6.87        6.86      1.74 o 
   5  12   3        3.33        4.04      1.81 o 
   6  12   3       16.98       16.78      4.33 o 
   7  12   3        3.44        2.68      1.34 o 
   8  12   3        8.17        7.27      2.36 o 
   9  12   3        9.56        9.44      3.97 o 
  10  12   3        9.03        8.07      3.13 o 
   0  13   3        8.07        6.44      4.21 o 
   1  13   3        8.87        6.41      3.79 o 
   2  13   3       11.67       11.50      3.98 o 
   3  13   3        2.62        2.58      1.28 o 
   4  13   3        2.58        1.59      1.44 o 
   5  13   3        5.29        8.05      2.03 o 
   6  13   3        6.01        7.03      3.66 o 
   7  13   3        4.43        4.07      1.73 o 
   8  13   3        1.57        2.37      1.11 o 
   1  14   3        2.25        1.90      1.24 o 
   2  14   3        0.02        0.58      1.20 o 
   3  14   3        2.77        2.81      1.71 o 
   4  14   3        1.58        1.90      1.21 o 
   5  14   3        0.94        1.15      1.77 o 
   6  14   3        3.59        3.37      1.79 o 
   7  14   3        0.84        2.22      1.47 o 
   1  15   3        8.87       10.37      3.98 o 
   2  15   3        2.70        4.97      1.97 o 
   3  15   3        0.79        1.00      2.03 o 
   4  15   3        3.15        3.78      1.95 o 
   0   0   4      243.90      297.98     56.17 o 
   2   0   4     1251.39     1158.76    150.07 o 
   4   0   4      111.40      113.07     30.01 o 
   6   0   4       66.97       72.96     16.58 o 
   8   0   4       54.06       54.08     12.05 o 
  10   0   4      140.14      163.42     53.99 o 
  12   0   4        1.79        1.14      1.92 o 
  14   0   4        2.92       -0.21      2.42 o 
   1   1   4      119.59      131.47     17.16 o 
   2   1   4     1207.19     1137.77    104.25 o 
   3   1   4     2030.12     2026.86     82.52 o 
   4   1   4      347.71      360.97     64.62 o 
   5   1   4      104.14      108.39     17.98 o 
   6   1   4        9.27       10.01      1.83 o 
   7   1   4       76.15       89.74     14.43 o 
   8   1   4      110.72      123.73     18.35 o 
   9   1   4      151.99      156.01     32.45 o 
  10   1   4        3.73        1.55      2.54 o 
  11   1   4        6.53        8.07      2.85 o 
  12   1   4        4.28        4.50      2.68 o 
  13   1   4        0.37        2.02      1.58 o 
  14   1   4        0.15        0.97      2.42 o 
  15   1   4        0.07        1.28      4.19 o 
   0   2   4      859.30      789.29     73.32 o 
   1   2   4       52.39       16.51     14.16 o 
   2   2   4     1061.89      996.98     91.80 o 
   3   2   4      852.95      827.44     77.19 o 
   4   2   4      206.08      188.30     36.10 o 
   5   2   4       80.09       85.35     14.15 o 
   6   2   4       12.77       12.61      2.71 o 
   7   2   4      131.67      120.58     13.05 o 
   8   2   4       12.09       11.01      2.63 o 
   9   2   4       25.56       27.42      4.38 o 
  10   2   4       12.69       11.66      2.62 o 
  11   2   4       12.72       12.90      2.67 o 
  12   2   4        2.87        2.15      0.82 o 
  13   2   4        3.97        4.68      2.50 o 
  14   2   4        0.84        3.34      2.14 o 
  15   2   4        6.55        7.63      3.24 o 
   1   3   4       10.51        8.53      5.42 o 
   2   3   4       21.05       21.20      4.09 o 
   3   3   4      570.03      565.86     67.25 o 
   4   3   4      111.92      112.90     20.53 o 
   5   3   4      131.65      137.18     24.94 o 
   6   3   4       29.84       35.51      4.48 o 
   7   3   4       51.96       56.94      6.56 o 
   8   3   4       96.14       15.65     45.90 o 
   9   3   4       10.46        8.37      1.41 o 
  10   3   4       34.57       34.49      4.04 o 
  11   3   4        8.35        9.09      1.90 o 
  12   3   4        1.90        0.93      0.74 o 
  13   3   4        1.42        1.67      0.87 o 
  14   3   4        0.62        2.75      1.57 o 
   0   4   4      526.61      482.36    118.89 o 
   1   4   4       36.08       46.26      7.11 o 
   2   4   4      280.99      254.05     30.01 o 
   3   4   4      162.20      131.87     22.83 o 
   4   4   4        6.21        6.94      2.24 o 
   5   4   4        1.85        3.27      0.76 o 
   6   4   4       61.63       70.24      9.18 o 
   7   4   4       13.00       14.19      3.57 o 
   8   4   4       17.84       18.99      3.30 o 
   9   4   4       14.46        6.33      4.04 o 
  10   4   4       15.21       13.97      2.47 o 
  11   4   4       15.23       18.57      4.17 o 
  12   4   4        1.26        2.28      1.05 o 
  13   4   4        2.49        2.78      1.19 o 
  14   4   4        6.21        4.76      1.94 o 
   1   5   4       16.26       12.71      1.91 o 
   2   5   4       76.83       65.35     10.14 o 
   3   5   4       80.07       89.65     14.27 o 
   4   5   4       98.40      101.45     11.99 o 
   5   5   4      119.23      128.48     17.60 o 
   6   5   4       44.84       19.36     17.03 o 
   7   5   4      150.62      144.60     22.63 o 
   8   5   4        2.12        1.73      0.66 o 
   9   5   4        2.85        2.37      0.89 o 
  10   5   4        2.18        3.43      1.01 o 
  11   5   4       19.99       21.54      3.16 o 
  12   5   4        2.26        3.38      1.30 o 
  13   5   4        2.45        1.91      1.04 o 
  14   5   4        0.86        1.46      1.66 o 
   0   6   4      468.49      400.62     91.08 o 
   1   6   4        6.18        5.73      1.52 o 
   2   6   4       58.34       56.41     10.23 o 
   3   6   4       42.53       47.95      5.07 o 
   4   6   4       13.79       15.94      2.31 o 
   5   6   4       63.50       66.64      6.31 o 
   6   6   4       21.79       21.03      3.73 o 
   7   6   4       59.70       56.01      5.00 o 
   8   6   4       67.32       64.78     10.77 o 
   9   6   4       26.57       26.01      3.18 o 
  10   6   4        7.53        7.81      1.75 o 
  11   6   4        6.44        6.35      2.41 o 
  12   6   4        7.27        7.75      1.81 o 
  13   6   4        2.78        2.80      1.32 o 
  14   6   4        2.14        1.80      1.18 o 
   1   7   4       23.13       27.94      6.09 o 
   2   7   4       74.05       70.00     11.05 o 
   3   7   4      152.36      151.88     19.67 o 
   4   7   4       53.51       51.53      7.21 o 
   5   7   4       63.66       66.74     11.54 o 
   6   7   4        5.17        4.86      0.98 o 
   7   7   4      112.07      101.55     15.65 o 
   8   7   4       15.24       12.32      2.07 o 
   9   7   4       26.73       20.36      4.71 o 
  10   7   4       20.86       15.67      3.17 o 
  11   7   4        1.89        2.42      1.12 o 
  12   7   4        3.59        3.73      1.60 o 
  13   7   4        1.33        1.47      1.21 o 
   0   8   4       42.11       35.25      7.51 o 
   1   8   4       72.86       69.25      7.76 o 
   2   8   4       68.41       12.22     31.96 o 
   3   8   4       39.95       43.88      9.10 o 
   4   8   4       76.91        9.76     39.56 o 
   5   8   4      100.53      100.58      6.26 o 
   6   8   4       11.23        9.17      1.67 o 
   7   8   4       50.09       45.51      4.00 o 
   8   8   4       21.02       19.75      3.43 o 
   9   8   4        1.42        0.96      0.77 o 
  10   8   4        0.31        1.05      0.93 o 
  11   8   4        0.56        1.19      0.92 o 
  12   8   4        1.27        0.73      0.96 o 
   1   9   4       20.85       20.44      4.62 o 
   2   9   4       65.00       62.60      9.18 o 
   3   9   4       78.77       79.52     10.06 o 
   4   9   4      110.38      112.74     24.88 o 
   5   9   4        1.40        0.83      1.42 o 
   6   9   4       55.28       18.83     16.91 o 
   7   9   4       27.56       22.46      6.26 o 
   8   9   4       20.11       19.26      2.67 o 
   9   9   4        0.58        1.00      0.79 o 
  10   9   4        2.18        1.81      0.89 o 
  11   9   4        2.42        2.36      1.12 o 
  12   9   4        6.50        2.55      1.31 o 
   0  10   4       44.13        2.35      1.94 o 
   1  10   4       47.50       47.41     10.33 o 
   2  10   4        1.64        0.67      1.45 o 
   3  10   4       46.91       45.82      6.84 o 
   4  10   4       15.03        3.92      7.53 o 
   5  10   4       49.20       54.15     11.01 o 
   6  10   4        5.62        7.67      3.19 o 
   7  10   4       12.16        9.73      2.41 o 
   8  10   4        8.91        7.07      2.00 o 
   9  10   4        2.53        3.41      1.48 o 
  10  10   4        0.67        1.21      1.06 o 
  11  10   4        1.40        1.71      1.29 o 
   1  11   4      123.35      120.97     29.57 o 
   2  11   4       33.15       30.16      6.07 o 
   3  11   4       76.73       87.60     25.29 o 
   4  11   4        0.13        0.23      0.99 o 
   5  11   4        3.74        2.98      1.53 o 
   6  11   4        9.27        8.69      3.70 o 
   7  11   4        3.41        2.44      1.24 o 
   8  11   4        1.01        0.76      0.91 o 
   9  11   4        0.22        1.04      1.17 o 
  10  11   4        3.53        3.00      1.53 o 
   0  12   4      111.14      112.78     86.72 o 
   1  12   4       18.37       17.36      3.63 o 
   2  12   4        6.77        6.17      3.11 o 
   3  12   4        3.52        3.30      2.18 o 
   4  12   4        1.35        3.68      1.97 o 
   5  12   4       16.31       19.69      4.74 o 
   6  12   4        0.55        0.52      1.45 o 
   7  12   4        4.74        4.88      2.09 o 
   8  12   4        2.65        1.94      1.15 o 
   9  12   4        0.91        1.67      1.23 o 
   1  13   4       11.39        7.82      3.42 o 
   2  13   4        8.45        5.32      2.83 o 
   3  13   4        8.05        8.84      2.95 o 
   4  13   4        4.20        3.16      2.00 o 
   5  13   4        0.56        1.38      1.67 o 
   6  13   4        1.81        3.65      1.68 o 
   7  13   4        0.15        0.37      1.21 o 
   0  14   4        7.25        6.28      3.76 o 
   1  14   4       10.23        9.01      3.94 o 
   2  14   4        4.36        4.51      2.54 o 
   3  14   4        0.09        0.92      1.46 o 
   4  14   4        0.78        1.25      1.33 o 
   5  14   4        0.51        2.06      1.61 o 
   1  15   4        4.69        6.98      5.49 o 
   2   0   5      329.98      336.88     82.46 o 
   4   0   5      683.36      413.57    104.75 o 
   6   0   5      125.48       60.37     16.48 o 
   8   0   5       18.46       18.23      5.26 o 
  10   0   5        3.66        2.41      2.85 o 
  12   0   5        0.57       -0.04      3.30 o 
  14   0   5        2.65       -0.79      3.84 o 
   0   1   5      210.07      215.83     38.24 o 
   1   1   5       29.55       29.10      4.37 o 
   2   1   5       53.56       47.27      8.71 o 
   3   1   5      231.25      226.82     37.12 o 
   4   1   5       72.15       66.04     10.60 o 
   5   1   5        5.65        3.34      1.01 o 
   6   1   5       24.07       24.84      6.33 o 
   7   1   5       61.60       66.15     13.72 o 
   8   1   5       34.45       36.27      5.66 o 
   9   1   5       24.19       21.71      5.32 o 
  10   1   5       10.04       11.77      3.29 o 
  11   1   5        4.52        5.52      2.64 o 
  12   1   5        2.22        1.94      1.85 o 
  13   1   5       17.11       21.29     11.19 o 
  14   1   5        0.07        1.34      2.88 o 
   1   2   5      166.72      174.71     24.92 o 
   2   2   5      120.14      126.80     23.63 o 
   3   2   5       42.77       39.37      5.89 o 
   4   2   5      100.72      106.33     15.48 o 
   5   2   5       19.68        4.60      8.47 o 
   6   2   5       42.10       38.24      8.46 o 
   7   2   5       43.67       50.71     11.41 o 
   8   2   5       37.66       38.93      6.07 o 
   9   2   5       28.72       28.66      7.30 o 
  10   2   5        7.46        6.61      1.88 o 
  11   2   5        0.45        2.02      1.19 o 
  12   2   5        0.62        0.59      1.76 o 
  13   2   5        0.50        1.32      2.01 o 
  14   2   5        6.45        7.65      3.32 o 
   0   3   5       59.66       70.96     21.04 o 
   1   3   5      132.43      146.76     22.63 o 
   2   3   5        6.01        4.46      1.12 o 
   3   3   5        1.72        2.30      0.59 o 
   4   3   5       21.28       19.13      3.56 o 
   5   3   5       35.90       33.63      5.29 o 
   6   3   5        6.23        6.24      2.09 o 
   7   3   5       84.96       78.76     18.36 o 
   8   3   5       32.53       33.54      5.40 o 
   9   3   5       40.02       17.00     16.83 o 
  10   3   5        1.65        1.67      1.34 o 
  11   3   5        0.33        2.19      1.68 o 
  12   3   5        4.43        5.03      2.14 o 
  13   3   5        5.73        5.49      2.67 o 
  14   3   5        1.71        2.25      1.62 o 
   1   4   5      144.39      144.32     23.45 o 
   2   4   5       16.60       17.80      2.46 o 
   3   4   5       56.93       52.17      7.80 o 
   4   4   5       44.80       43.37      5.99 o 
   5   4   5       59.74       60.69     10.14 o 
   6   4   5       14.45       15.62      3.95 o 
   7   4   5      116.00      115.83     21.76 o 
   8   4   5       20.07       20.54      5.35 o 
   9   4   5        3.01        4.49      1.88 o 
  10   4   5        2.70        1.32      0.92 o 
  11   4   5        9.99       10.04      2.82 o 
  12   4   5        8.53        8.24      2.11 o 
  13   4   5        0.71       -0.05      1.80 o 
   0   5   5       65.52       58.39     11.29 o 
   1   5   5      110.96       54.56     36.73 o 
   2   5   5      156.97      131.40     17.59 o 
   3   5   5       19.27       18.77      4.83 o 
   4   5   5        5.14        2.48      0.90 o 
   5   5   5       39.08        7.06     16.77 o 
   6   5   5       10.41        9.71      2.52 o 
   7   5   5       29.17       31.03      6.81 o 
   8   5   5        3.14        3.25      1.02 o 
   9   5   5        1.77        1.86      0.67 o 
  10   5   5       19.02       18.58      3.41 o 
  11   5   5        9.06        9.11      2.10 o 
  12   5   5        2.57        1.46      1.22 o 
  13   5   5        5.45        5.10      2.29 o 
   1   6   5       71.30       73.01      9.43 o 
   2   6   5       37.51       34.31      7.08 o 
   3   6   5        0.36        0.58      0.52 o 
   4   6   5       11.91       11.32      2.77 o 
   5   6   5       17.56       16.52      4.01 o 
   6   6   5       89.29       88.34     11.91 o 
   7   6   5       21.65        8.80      8.63 o 
   8   6   5       21.24       18.04      3.94 o 
   9   6   5       10.53       10.93      2.82 o 
  10   6   5        3.47        2.45      1.58 o 
  11   6   5        2.94        2.72      1.38 o 
  12   6   5        4.03        3.05      1.39 o 
  13   6   5        1.85        1.98      1.28 o 
   0   7   5       24.69       24.95      7.80 o 
   1   7   5       61.53       59.33     12.22 o 
   2   7   5       29.29       30.23      6.64 o 
   3   7   5       53.59       42.45     12.27 o 
   4   7   5       15.20       12.17      3.08 o 
   5   7   5       24.12       26.13      4.64 o 
   6   7   5       45.92       11.57     20.02 o 
   7   7   5       30.89       31.69      5.64 o 
   8   7   5        0.69        1.26      0.80 o 
   9   7   5       15.76       15.56      3.47 o 
  10   7   5        0.32        0.49      0.63 o 
  11   7   5        3.25        3.19      1.45 o 
  12   7   5        4.37        1.72      1.28 o 
   1   8   5       35.21       30.74      3.91 o 
   2   8   5       37.99       37.33      5.48 o 
   3   8   5       27.44       23.05      4.48 o 
   4   8   5       66.75       66.28     20.60 o 
   5   8   5        3.43        2.95      1.21 o 
   6   8   5       18.88       19.80      3.27 o 
   7   8   5       11.46        9.28      2.68 o 
   8   8   5        1.14        1.80      0.81 o 
   9   8   5        1.04        1.82      1.35 o 
  10   8   5        5.46        4.90      2.15 o 
  11   8   5        3.84        3.68      1.07 o 
  12   8   5        4.18        3.20      1.44 o 
   1   9   5       15.00       11.23      6.29 o 
   2   9   5        5.31       -0.17      2.81 o 
   3   9   5       32.29       33.74      8.83 o 
   4   9   5        7.32        7.32      2.93 o 
   5   9   5        4.17        5.48      1.66 o 
   6   9   5       18.21       19.82      6.05 o 
   7   9   5       10.57        9.74      3.52 o 
   8   9   5        4.90        5.54      1.70 o 
   9   9   5        5.63        4.65      2.40 o 
  10   9   5        0.45        0.56      1.66 o 
  11   9   5        2.05        1.25      1.28 o 
   1  10   5       39.48       38.16      7.48 o 
   2  10   5       46.48       44.55     13.49 o 
   3  10   5       23.11       25.92     11.20 o 
   4  10   5       54.46       58.93     22.21 o 
   5  10   5        2.66        2.24      1.64 o 
   6  10   5        2.21        2.64      1.82 o 
   7  10   5       14.23       17.32      4.47 o 
   8  10   5        0.41        0.40      1.09 o 
   9  10   5        1.50        2.67      1.50 o 
  10  10   5        2.52        4.15      1.91 o 
   0  11   5        2.62        6.13      1.97 o 
   1  11   5        3.30        4.55      2.21 o 
   2  11   5        0.59        1.72      1.51 o 
   3  11   5       11.53       11.78      4.64 o 
   4  11   5        4.55        4.31      3.18 o 
   5  11   5        8.46       10.63      2.70 o 
   6  11   5        1.46        2.00      1.43 o 
   7  11   5        3.28        4.69      3.24 o 
   8  11   5       10.72       16.15      5.78 o 
   9  11   5       10.55       10.07      4.85 o 
   1  12   5        0.64        2.02      1.45 o 
   2  12   5        0.18        0.21      1.30 o 
   3  12   5        4.57        3.02      3.32 o 
   4  12   5        1.55        1.97      1.99 o 
   5  12   5        1.99        2.14      1.51 o 
   6  12   5        3.92        6.08      2.36 o 
   7  12   5        0.42        0.69      1.69 o 
   8  12   5        2.34        2.07      1.81 o 
   0  13   5        6.12        8.79      6.86 o 
   1  13   5        2.93        5.05      2.88 o 
   2  13   5        0.27        0.26      1.32 o 
   3  13   5        2.19        2.14      2.15 o 
   4  13   5        6.62        3.75      2.66 o 
   5  13   5        0.19       -0.27      2.74 o 
   6  13   5        0.46        1.67      1.55 o 
   1  14   5        6.75       -0.40      2.31 o 
   2  14   5        3.39        3.94      2.54 o 
   3  14   5        0.42       -0.14      2.66 o 
   0   0   6       72.30       78.57     15.78 o 
   2   0   6      135.07      146.83     28.12 o 
   4   0   6       20.87       16.48      6.63 o 
   6   0   6       53.49       54.66     15.52 o 
   8   0   6       47.25       43.71     10.86 o 
  10   0   6       29.50       36.96     28.19 o 
  12   0   6        4.63        8.00      6.03 o 
   1   1   6        3.82        4.50      1.05 o 
   2   1   6        0.59        1.53      1.00 o 
   3   1   6      278.92      269.70     39.48 o 
   4   1   6      106.40      110.25     16.74 o 
   5   1   6       34.25       34.39      7.51 o 
   6   1   6        3.65        4.13      1.27 o 
   7   1   6        9.70        3.80      4.42 o 
   8   1   6        9.46        9.55      2.69 o 
   9   1   6        8.35        6.72      2.19 o 
  10   1   6       14.62       15.06      4.06 o 
  11   1   6        5.68        2.38      1.57 o 
  12   1   6        0.43        2.00      1.49 o 
  13   1   6        1.24        3.57      2.11 o 
   0   2   6       95.06       49.14     38.05 o 
   1   2   6       24.49       25.76      3.63 o 
   2   2   6      112.47      129.89     20.08 o 
   3   2   6       98.20       96.62     13.48 o 
   4   2   6      141.83      123.61     17.87 o 
   5   2   6       76.91       73.01     16.50 o 
   6   2   6       40.63       43.60      6.46 o 
   7   2   6       24.68       23.61      5.94 o 
   8   2   6       30.21       31.04      7.31 o 
   9   2   6        2.50        2.85      1.32 o 
  10   2   6        3.79        5.18      2.68 o 
  11   2   6        8.73       10.61      2.79 o 
  12   2   6        0.11        0.91      1.66 o 
  13   2   6        0.52        1.74      1.84 o 
   1   3   6       24.97       22.05      5.06 o 
   2   3   6        2.13        2.61      1.58 o 
   3   3   6       27.15       29.79      8.61 o 
   4   3   6       89.02       82.22     18.73 o 
   5   3   6       23.96       20.30      5.32 o 
   6   3   6        9.81       10.25      4.05 o 
   7   3   6        1.94        2.30      1.34 o 
   8   3   6       12.51       11.08      3.39 o 
   9   3   6       14.39       12.93      4.55 o 
  10   3   6        0.37        1.22      1.33 o 
  11   3   6        0.40        0.13      1.25 o 
  12   3   6        4.34        4.91      1.98 o 
  13   3   6        0.65        1.80      1.30 o 
   0   4   6       29.55       37.93      8.88 o 
   1   4   6       21.15       20.00      5.85 o 
   2   4   6        0.32        0.85      0.76 o 
   3   4   6       31.20       27.12      5.94 o 
   4   4   6       67.83       70.14     15.44 o 
   5   4   6       22.79       18.32      4.27 o 
   6   4   6        9.12        8.34      2.82 o 
   7   4   6       20.72       21.87      5.18 o 
   8   4   6        8.70        5.53      3.42 o 
   9   4   6        2.70        2.84      1.82 o 
  10   4   6        4.44        4.55      2.84 o 
  11   4   6        1.05        1.52      1.23 o 
  12   4   6        1.46        2.02      1.59 o 
  13   4   6        8.44        7.52      3.26 o 
   1   5   6       20.49       22.04      5.14 o 
   2   5   6       10.88        9.98      3.07 o 
   3   5   6       17.28       19.47      4.72 o 
   4   5   6       73.30       69.75      9.00 o 
   5   5   6       98.15       97.90     23.34 o 
   6   5   6       14.75       11.22      3.67 o 
   7   5   6       17.15       14.52      4.26 o 
   8   5   6       17.50       15.49      6.41 o 
   9   5   6        2.90        1.37      2.06 o 
  10   5   6        3.42        3.80      1.97 o 
  11   5   6        0.07        0.36      1.13 o 
  12   5   6        1.92        1.81      1.33 o 
   0   6   6       93.64       81.80     25.53 o 
   1   6   6        2.95        5.31      1.46 o 
   2   6   6       42.24       39.19      9.60 o 
   3   6   6       10.12        8.24      2.56 o 
   4   6   6        7.07        7.43      2.12 o 
   5   6   6       15.68       14.44      3.76 o 
   6   6   6       37.04       33.79      6.58 o 
   7   6   6        0.55        0.27      0.96 o 
   8   6   6        6.45        7.57      2.40 o 
   9   6   6       17.02       13.46      4.19 o 
  10   6   6        0.55        0.83      1.28 o 
  11   6   6        3.52        2.73      1.55 o 
  12   6   6        1.97        1.52      1.45 o 
   1   7   6        5.42        0.78      1.21 o 
   2   7   6       22.97       18.59      6.50 o 
   3   7   6       41.34       37.25     11.68 o 
   4   7   6        0.97        1.05      0.69 o 
   5   7   6        4.89        4.66      1.67 o 
   6   7   6       21.43        9.08      5.07 o 
   7   7   6       12.26       10.52      2.98 o 
   8   7   6        2.55        1.60      1.24 o 
   9   7   6        2.86        2.96      1.62 o 
  10   7   6        0.09       -0.53      1.69 o 
  11   7   6        0.58        0.74      0.96 o 
   0   8   6       63.26       64.75     13.17 o 
   1   8   6        8.11        9.96      2.98 o 
   2   8   6       29.89       26.58      5.83 o 
   3   8   6        7.66        6.87      3.06 o 
   4   8   6       32.08       33.72     11.36 o 
   5   8   6       26.25        2.15      6.30 o 
   6   8   6       18.11       14.62      4.84 o 
   7   8   6        3.34        2.73      1.77 o 
   8   8   6       23.15       14.80      6.00 o 
   9   8   6        0.82        0.63      0.67 o 
  10   8   6        1.21        1.06      2.33 o 
  11   8   6        0.00       -1.03      3.02 o 
   1   9   6       26.90       29.15      6.06 o 
   2   9   6       33.03       35.27     14.55 o 
   3   9   6       31.04       33.19     14.31 o 
   4   9   6        7.70        3.82      2.58 o 
   5   9   6       11.00       10.49      4.26 o 
   6   9   6       10.74        8.11      2.77 o 
   7   9   6        2.89        5.41      4.96 o 
   8   9   6        0.83       -0.22      2.70 o 
   9   9   6        1.56        4.04      2.47 o 
  10   9   6        6.51        8.83      5.87 o 
   0  10   6       14.62       19.86      5.35 o 
   1  10   6       11.40       13.74      3.15 o 
   2  10   6        2.94        4.05      2.86 o 
   3  10   6        4.63        5.70      4.32 o 
   4  10   6        0.32        4.76      1.98 o 
   5  10   6       17.68       14.01      4.48 o 
   6  10   6        2.40        3.75      3.12 o 
   7  10   6        5.81        5.59      2.73 o 
   8  10   6        0.40       -0.92      2.63 o 
   9  10   6        1.69       -0.59      2.92 o 
   1  11   6       23.21       25.18      7.38 o 
   2  11   6       10.61        6.93      2.22 o 
   3  11   6        5.24        6.51      3.62 o 
   4  11   6        2.38        4.54      3.63 o 
   5  11   6        4.15        4.36      3.42 o 
   6  11   6        4.21        5.97      2.94 o 
   7  11   6        1.18        1.81      2.04 o 
   0  12   6       43.64       45.39     40.58 o 
   1  12   6        9.94       10.20      5.89 o 
   2  12   6        0.12       -0.15      2.54 o 
   3  12   6        1.30        0.60      1.78 o 
   4  12   6        1.12        2.53      2.25 o 
   5  12   6        1.31        2.08      2.20 o 
   6  12   6        0.35        2.22      2.54 o 
   1  13   6        2.39        3.66      3.24 o 
   2  13   6        9.48       11.17      9.21 o 
   3  13   6        3.24        8.30      5.06 o 
   2   0   7        4.56        4.61      2.14 o 
   4   0   7       61.39       56.22     14.87 o 
   6   0   7       66.75       59.90     15.99 o 
   8   0   7        9.81        9.19      5.31 o 
  10   0   7        3.71        1.73      2.46 o 
  12   0   7        5.54        6.03      4.39 o 
   0   1   7      175.94      194.32     39.11 o 
   1   1   7        4.43        3.32      1.47 o 
   2   1   7       11.11       11.80      2.97 o 
   3   1   7       25.96       29.44      4.88 o 
   4   1   7       28.43       14.25      8.05 o 
   5   1   7       59.84       46.79     12.62 o 
   6   1   7       35.07       31.37      6.61 o 
   7   1   7        5.03        5.34      1.54 o 
   8   1   7        5.17        4.74      2.26 o 
   9   1   7        3.89        4.99      2.00 o 
  10   1   7        1.08        2.86      1.85 o 
  11   1   7        0.83        2.76      1.60 o 
  12   1   7        0.62        1.40      1.32 o 
   1   2   7       15.50       10.00      3.75 o 
   2   2   7        2.14        1.95      0.93 o 
   3   2   7       34.27       34.26      5.47 o 
   4   2   7       10.88        9.29      2.67 o 
   5   2   7        5.95        6.45      2.09 o 
   6   2   7       27.24       24.29      5.98 o 
   7   2   7       11.45       13.49      4.14 o 
   8   2   7       10.58        8.20      2.08 o 
   9   2   7        2.20        3.12      1.80 o 
  10   2   7        3.21        3.18      1.95 o 
  11   2   7        1.12        2.82      1.60 o 
  12   2   7        0.71        1.42      1.44 o 
   0   3   7        9.05       12.28      3.88 o 
   1   3   7       17.78       20.02      3.46 o 
   2   3   7       10.74        9.89      2.15 o 
   3   3   7        9.26        8.50      2.48 o 
   4   3   7        6.14        5.13      2.16 o 
   5   3   7        7.69        6.99      2.41 o 
   6   3   7        2.80        3.77      1.55 o 
   7   3   7        2.02        1.43      1.38 o 
   8   3   7       11.29        8.03      3.17 o 
   9   3   7        7.74        7.36      2.67 o 
  10   3   7        4.21        3.99      2.25 o 
  11   3   7        2.41        2.74      2.41 o 
  12   3   7        1.86        0.99      1.19 o 
   1   4   7       29.25       37.37      6.36 o 
   2   4   7       35.81       33.96     10.01 o 
   3   4   7       17.24       21.55      5.64 o 
   4   4   7       18.15       18.77      5.04 o 
   5   4   7       31.14        4.68     12.13 o 
   6   4   7       11.62        9.98      3.92 o 
   7   4   7        4.90        5.13      2.18 o 
   8   4   7       17.92       14.56      4.68 o 
   9   4   7        3.95        3.44      1.51 o 
  10   4   7        1.03        1.78      1.52 o 
  11   4   7        1.26        1.92      1.53 o 
   0   5   7       63.52       59.90     20.33 o 
   1   5   7       22.17       24.94      6.49 o 
   2   5   7        9.73        9.07      3.52 o 
   3   5   7        5.68        5.51      1.96 o 
   4   5   7       17.43       14.21      4.48 o 
   5   5   7       31.22       25.15      6.86 o 
   6   5   7        4.80        5.28      2.71 o 
   7   5   7       27.01       20.75     11.11 o 
   8   5   7        3.71        4.63      1.79 o 
   9   5   7        4.66        3.39      1.87 o 
  10   5   7        2.98        2.94      1.71 o 
  11   5   7        1.70        2.58      1.71 o 
   1   6   7       13.59       14.41      3.70 o 
   2   6   7       26.88       27.19      7.48 o 
   3   6   7        7.23        4.03      2.64 o 
   4   6   7        6.31        4.95      2.05 o 
   5   6   7        2.93        3.49      1.39 o 
   6   6   7        9.02        6.48      2.88 o 
   7   6   7        0.43        1.84      1.26 o 
   8   6   7       12.45        9.80      3.44 o 
   9   6   7        2.33        1.67      1.20 o 
  10   6   7        0.24        0.99      0.94 o 
   0   7   7        9.18        8.05      3.44 o 
   1   7   7        5.34        5.64      1.87 o 
   2   7   7        0.92        1.42      1.58 o 
   3   7   7        5.25        0.65      1.75 o 
   4   7   7        1.11        0.85      1.80 o 
   5   7   7       30.89       25.25      9.03 o 
   6   7   7        1.18        1.36      1.10 o 
   7   7   7        1.75        2.33      1.32 o 
   8   7   7        7.18        4.61      3.26 o 
   9   7   7        0.43        0.23      0.92 o 
  10   7   7        0.96       -0.93      3.41 o 
   1   8   7        7.64        6.85      1.78 o 
   2   8   7        7.83        5.16      3.13 o 
   3   8   7       10.56       10.13      3.53 o 
   4   8   7       18.97       15.79      7.44 o 
   5   8   7        3.76        4.27      2.80 o 
   6   8   7        2.83        3.35      2.85 o 
   7   8   7        6.77        8.28      6.39 o 
   8   8   7        0.22        0.97      1.95 o 
   9   8   7        1.36        1.85      1.95 o 
   0   9   7       51.06       52.93     46.83 o 
   1   9   7        3.78        2.35      3.02 o 
   2   9   7        0.98       -0.55      2.93 o 
   3   9   7        1.63        2.00      2.08 o 
   4   9   7        8.23       10.34      3.71 o 
   5   9   7       10.78        9.47      7.66 o 
   6   9   7        6.90        6.45      3.20 o 
   7   9   7        1.40        3.21      2.22 o 
   8   9   7        3.06        5.96      3.73 o 
   1  10   7        7.51        9.84      2.20 o 
   2  10   7        2.29        2.33      2.13 o 
   3  10   7        1.02        1.34      1.84 o 
   4  10   7        6.26        7.49      2.93 o 
   5  10   7        3.03        2.91      2.46 o 
   6  10   7        9.80        8.81      5.88 o 
   7  10   7        3.64        3.26      2.95 o 
   0  11   7        2.99        4.00      2.00 o 
   1  11   7        1.21        1.20      1.89 o 
   2  11   7        0.50        2.96      3.17 o 
   3  11   7        5.07        6.77      2.82 o 
   4  11   7        0.65        3.42      2.22 o 
   5  11   7        4.89        4.65      3.36 o 
   1  12   7        0.44        2.15      2.48 o 
   2  12   7        1.24        2.79      2.43 o 
   3  12   7        0.13        1.41      2.25 o 
   0   0   8       12.62       15.19      5.00 o 
   2   0   8       25.04       25.87      6.56 o 
   4   0   8       11.23       11.19      4.85 o 
   6   0   8       21.21       21.16     10.24 o 
   8   0   8        1.55        2.21      2.67 o 
  10   0   8        0.36       -0.15      2.52 o 
   1   1   8       30.57       37.56      6.18 o 
   2   1   8        3.60        2.84      1.22 o 
   3   1   8       18.34       23.55      4.88 o 
   4   1   8        3.07        3.44      1.38 o 
   5   1   8        3.42        2.42      1.68 o 
   6   1   8        3.02        2.32      1.45 o 
   7   1   8        7.32        4.73      2.85 o 
   8   1   8        1.94        2.61      1.97 o 
   9   1   8        0.82        2.23      1.63 o 
  10   1   8        2.16        3.50      1.51 o 
   0   2   8       24.44       30.18      7.04 o 
   1   2   8        2.98        2.36      0.98 o 
   2   2   8        9.14        8.97      2.60 o 
   3   2   8        0.84        1.06      0.94 o 
   4   2   8        9.89       10.07      4.22 o 
   5   2   8       19.43       18.52      6.46 o 
   6   2   8        3.76        3.05      1.58 o 
   7   2   8        3.20        2.25      1.52 o 
   8   2   8        0.52        2.49      1.45 o 
   9   2   8        0.36        2.08      1.70 o 
  10   2   8        0.02        0.75      1.26 o 
   1   3   8        1.24        3.29      2.14 o 
   2   3   8        4.40        7.75      2.07 o 
   3   3   8        5.33        5.06      1.96 o 
   4   3   8       10.76        9.80      3.13 o 
   5   3   8        0.31        1.69      1.12 o 
   6   3   8       12.55       10.60      3.95 o 
   7   3   8       11.88       11.40      3.95 o 
   8   3   8        0.99        1.94      1.44 o 
   9   3   8        0.26        0.88      1.75 o 
  10   3   8        0.31        1.28      1.29 o 
   0   4   8        3.36        1.88      2.38 o 
   1   4   8        8.98       10.14      2.51 o 
   2   4   8        5.69        5.99      3.14 o 
   3   4   8        5.76        6.08      2.49 o 
   4   4   8       29.06       28.49      6.81 o 
   5   4   8        3.71        1.47      1.75 o 
   6   4   8        1.61        2.36      1.42 o 
   7   4   8        4.19        3.92      2.61 o 
   8   4   8        2.06        2.13      1.35 o 
   9   4   8        1.68        3.34      1.69 o 
  10   4   8        0.56        0.45      2.04 o 
   1   5   8        4.90        5.35      1.83 o 
   2   5   8        1.88        1.70      1.67 o 
   3   5   8       15.90       16.42      4.80 o 
   4   5   8        7.04        5.50      2.85 o 
   5   5   8       15.36       11.20      4.36 o 
   6   5   8       12.47        8.45      3.27 o 
   7   5   8        4.61        3.79      2.74 o 
   8   5   8        2.21        2.17      1.38 o 
   9   5   8        1.67        0.96      1.41 o 
   0   6   8        1.40        1.77      1.86 o 
   1   6   8        1.85        2.76      1.58 o 
   2   6   8       12.45       15.68      6.04 o 
   3   6   8        1.44        4.40      3.38 o 
   4   6   8        3.67        3.17      2.01 o 
   5   6   8        9.90        8.27      2.77 o 
   6   6   8        1.93        2.88      1.59 o 
   7   6   8        2.70        2.20      1.32 o 
   8   6   8        0.03        1.46      2.84 o 
   9   6   8        1.05        0.66      1.08 o 
   1   7   8        2.21        2.82      2.01 o 
   2   7   8        6.93        7.33      3.49 o 
   3   7   8       11.30       12.47      4.84 o 
   4   7   8        5.50        6.07      2.52 o 
   5   7   8        4.74        5.16      4.09 o 
   6   7   8        5.72        7.19      3.21 o 
   7   7   8        5.26        6.76      3.52 o 
   8   7   8        0.36       -0.38      3.33 o 
   0   8   8       20.84       26.04      7.12 o 
   1   8   8        7.38        8.19      2.48 o 
   2   8   8        0.55        2.10      3.04 o 
   3   8   8        3.61        5.86      4.97 o 
   4   8   8        6.14        6.76      6.20 o 
   5   8   8        0.06       -2.85      3.38 o 
   6   8   8        5.43        5.33      2.75 o 
   7   8   8        1.06       -0.65      3.07 o 
   1   9   8       10.03        6.70      2.65 o 
   2   9   8        2.01        3.48      2.49 o 
   3   9   8        6.14        6.26      3.21 o 
   4   9   8        4.65        5.14      2.99 o 
   5   9   8        2.51        2.47      2.70 o 
   6   9   8        5.16        4.64      3.33 o 
   0  10   8        3.49        3.39      2.02 o 
   1  10   8        1.88        1.15      1.97 o 
   2  10   8        0.64        1.55      1.85 o 
   3  10   8        4.76        5.76      3.34 o 
   4  10   8        2.33        3.92      2.80 o 
   2   0   9        2.41        2.53      2.17 o 
   4   0   9        2.31        1.46      1.69 o 
   6   0   9       27.53       24.80     19.21 o 
   8   0   9        2.35        2.75      4.22 o 
   1   1   9        2.99        2.04      1.55 o 
   2   1   9       10.07        8.04      4.23 o 
   3   1   9        0.47        1.50      1.28 o 
   4   1   9       12.99       14.08      3.87 o 
   5   1   9       11.03       11.24      3.13 o 
   6   1   9        2.86        2.82      1.78 o 
   7   1   9        6.02        4.78      1.78 o 
   8   1   9        0.33        2.54      1.34 o 
   9   1   9        1.10        0.98      1.23 o 
   1   2   9       12.61        7.56      5.45 o 
   2   2   9       11.33       12.07      3.26 o 
   3   2   9        2.93        2.23      1.31 o 
   4   2   9        3.40        4.74      1.93 o 
   5   2   9        4.56        1.45      2.46 o 
   6   2   9        2.29        3.12      2.35 o 
   7   2   9        5.80        5.18      2.23 o 
   8   2   9        2.03        2.29      1.54 o 
   0   3   9        8.16        8.66      4.06 o 
   1   3   9        1.95        2.99      2.73 o 
   2   3   9        0.96        3.50      2.36 o 
   3   3   9        0.50       -0.03      1.32 o 
   4   3   9        0.87        2.32      1.70 o 
   5   3   9        3.91        2.82      1.59 o 
   6   3   9        4.40        2.01      1.63 o 
   7   3   9        2.02        2.54      1.51 o 
   8   3   9        0.25        1.50      1.25 o 
   1   4   9        6.82        8.77      4.12 o 
   2   4   9       11.70        3.43      2.75 o 
   3   4   9        9.54        9.74      2.72 o 
   4   4   9        1.18        1.90      1.57 o 
   5   4   9        1.40        1.89      1.30 o 
   6   4   9        0.52        1.26      1.30 o 
   7   4   9        0.00        0.69      1.52 o 
   8   4   9        2.83        1.53      1.26 o 
   0   5   9        7.18        8.65      3.14 o 
   1   5   9        2.16        3.42      2.60 o 
   2   5   9        4.67        3.42      2.62 o 
   3   5   9        1.74        2.67      2.58 o 
   4   5   9        6.97        6.08      3.67 o 
   5   5   9        0.00        1.15      1.69 o 
   6   5   9        0.17        0.21      0.85 o 
   7   5   9        2.61        1.92      1.60 o 
   1   6   9        2.09        1.80      1.75 o 
   2   6   9        4.66        4.53      3.77 o 
   3   6   9        0.56        0.75      1.62 o 
   4   6   9        6.04        3.14      2.43 o 
   5   6   9        3.95        2.26      1.07 o 
   6   6   9        2.74        5.04      3.03 o 
   0   7   9        0.44       -0.23      2.90 o 
   1   7   9        0.73        1.25      1.93 o 
   2   7   9        2.44        5.69      2.44 o 
   3   7   9        1.53        2.15      2.08 o 
   4   7   9        3.34       -1.05      3.48 o 
   5   7   9        3.22        3.11      3.04 o 
   1   8   9        1.13        1.61      1.93 o 
   2   8   9        2.93        6.43      3.48 o 
   3   8   9        2.57        5.08      3.43 o 
   4   8   9        0.99        2.28      2.25 o 
   0   9   9        5.49        5.55      5.37 o 
   2   0  10        1.83        2.34      1.53 o 
   4   0  10        1.10        0.87      1.48 o 
   6   0  10        1.72       -0.56      2.85 o 
   2   1  10        0.86        1.86      1.47 o 
   3   1  10        0.26        2.32      2.26 o 
   4   1  10        0.68        2.37      1.12 o 
   5   1  10        0.59        0.84      1.17 o 
   6   1  10        0.31        0.22      1.48 o 
   1   2  10        1.11        3.88      3.53 o 
   2   2  10        2.29        1.18      1.82 o 
   3   2  10        0.02       -0.02      1.27 o 
   4   2  10        0.37        1.70      1.23 o 
   5   2  10        1.68        1.08      1.81 o 
   1   3  10        3.30        6.12      2.98 o 
   2   3  10        2.18        1.40      1.84 o 
   3   3  10        6.67        7.00      4.05 o 
   4   3  10        0.16        0.86      0.97 o 
   5   3  10        0.49        1.86      1.24 o 
   1   4  10        1.15        1.73      2.18 o 
   2   4  10        1.54        1.42      1.90 o 
   3   4  10        0.47        1.56      1.97 o 
   4   4  10        0.31        0.42      1.24 o 
   1   5  10        0.48       -1.52      3.10 o 
   2   5  10        0.89        1.18      2.05 o 
   3   5  10        4.07        3.61      2.72 o 
   1   6  10        0.44       -1.36      3.05 o 
                                                 
