# Supplementary material for: Studies on 3-Oxoalkanenitriles: Novel Rearrangement Reactions Observed in Studies of the Chemistry of 3-Heteroaroyl-3-Oxoalkanenitriles as Novel Routes to 2-Dialkylaminopyridines
Source: Molecules. 2012 Jan 18;17(1):897–909. doi: 10.3390/molecules17010897 (PMC6268551; doi:10.3390/molecules17010897)
Supplement: Supplementary file 1 [file molecules-17-00897-s001.zip › molecules-12690-supplementary/X Ray Data 1a and 5/X ray data for compound 5 CAMBzIm/Report 2/CrystalStructure.cif]

data_General
_audit_creation_date                    2010-12-25
_audit_creation_method                 'by CrystalStructure 4.0'
_audit_update_record                    ?

#==============================================================================
# PROCESSING SUMMARY (IUCr Office Use Only)

_journal_date_recd_electronic           ?
_journal_date_from_coeditor             ?
_journal_date_accepted                  ?
_journal_coeditor_code                  ?

#==============================================================================
# SUBMISSION DETAILS

_publ_contact_author_name              'ENTER NAME'
_publ_contact_author_email             'ENTER EMAIL ADDRESS'
_publ_contact_author_fax               'ENTER FAX NUMBER'
_publ_contact_author_phone             'ENTER PHONE NUMBER'
_publ_contact_letter
;
    ENTER TEXT OF LETTER
;
_publ_requested_journal                'ENTER JOURNAL NAME HERE'
_publ_requested_category               'CHOOSE FI FM FO CI CM CO or AD'
_publ_requested_coeditor_name           ?

#==============================================================================
# TITLE AND AUTHOR LIST

_publ_section_title
;
    ENTER SECTION TITLE
;
_publ_section_title_footnote
;
    ENTER FOOTNOTE TO TITLE OF PAPER
;
loop_
_publ_author_name
_publ_author_footnote
_publ_author_address
' FIRST AUTHORS NAME '
;
  FIRST AUTHORS FOOTNOTES
;
;
  FIRST AUTHORS ADDRESS
;
_publ_section_synopsis
;
    ENTER SYNOPSIS
;

#==============================================================================
# TEXT

_publ_section_abstract
;
    ENTER ABSTRACT
;
_publ_section_comment
;
    ENTER TEXT
;
_publ_section_references
;
    ENTER OTHER REFERENCES

    Rigaku (2010). CrystalStructure. Version 4.0. 
    Rigaku Corporation, Tokyo, Japan.

    L. Palatinus, G. Chapuis (2007)
    J. Appl. Cryst. 40, 786-790
    SuperFlip

    Sheldrick, G.M. (2008), Acta Cryst. A64, 112-122.

;
_publ_section_figure_captions
;
    ENTER FIGURE CAPTIONS
;
_publ_section_exptl_prep
;
    ENTER COMPOUND PREPARATION DETAILS
;
_publ_section_exptl_refinement
;
    ENTER SPECIAL DETAILS OF THE REFINEMENT
;

#==============================================================================
data_221210

#==============================================================================
# CHEMICAL DATA

_chemical_formula_sum                  'C13 H13 N3 O2'
_chemical_formula_moiety               'C13 H13 N3 O2'
_chemical_formula_weight                243.26
_chemical_melting_point                 ?

#==============================================================================
# CRYSTAL DATA
_symmetry_cell_setting                  monoclinic
_symmetry_space_group_name_H-M         'P 1 21/n 1'
_symmetry_space_group_name_Hall        '-P 2yn'
_symmetry_Int_Tables_number             14
loop_
_symmetry_equiv_pos_site_id
_symmetry_equiv_pos_as_xyz
1   '+X,+Y,+Z'
2   '1/2-X,1/2+Y,1/2-Z'
3   '-X,-Y,-Z'
4   '1/2+X,1/2-Y,1/2+Z'
#------------------------------------------------------------------------------
_cell_length_a                          10.6950(9)
_cell_length_b                          8.4799(6)
_cell_length_c                          13.3940(12)
_cell_angle_alpha                       90.0000
_cell_angle_beta                        89.978(5)
_cell_angle_gamma                       90.0000
_cell_volume                            1214.74(17)
_cell_formula_units_Z                   4
_cell_measurement_reflns_used           4878
_cell_measurement_theta_min             3.04
_cell_measurement_theta_max             27.49
_cell_measurement_temperature           273
#------------------------------------------------------------------------------
_exptl_crystal_description              prism
_exptl_crystal_colour                   colorless
_exptl_crystal_size_max                 0.200
_exptl_crystal_size_mid                 0.200
_exptl_crystal_size_min                 0.200
_exptl_crystal_density_diffrn           1.330
_exptl_crystal_density_meas             ?
_exptl_crystal_density_method          'not measured'
_exptl_crystal_F_000                    512.00
_exptl_absorpt_coefficient_mu           0.093
_exptl_absorpt_correction_type          none

#==============================================================================
# EXPERIMENTAL DATA

_diffrn_ambient_temperature             273
_diffrn_radiation_type                 'Mo K\a'
_diffrn_radiation_wavelength            0.71075
_diffrn_measurement_device_type         ?
_diffrn_reflns_number                   11565
_diffrn_reflns_av_R_equivalents         0.2168
_diffrn_reflns_theta_max                27.47
_diffrn_reflns_theta_full               27.47
_diffrn_measured_fraction_theta_max     0.996
_diffrn_measured_fraction_theta_full    0.996
_diffrn_reflns_limit_h_min             -13
_diffrn_reflns_limit_h_max              13
_diffrn_reflns_limit_k_min             -10
_diffrn_reflns_limit_k_max              10
_diffrn_reflns_limit_l_min             -17
_diffrn_reflns_limit_l_max              17
_diffrn_standards_number                0
_diffrn_standards_interval_count        .
_diffrn_standards_decay_%               ?

#==============================================================================
# REFINEMENT DATA

_refine_special_details
;
    Refinement was performed using all reflections. The weighted 
    R-factor (wR) and goodness of fit (S) are based on F^2^.
    R-factor (gt) are based on F. The threshold expression of
    F^2^ > 2.0 sigma(F^2^) is used only for calculating R-factor (gt).
;
_reflns_number_total                    2764
_reflns_number_gt                       2054
_reflns_threshold_expression            F^2^>2.0\s(F^2^)
_refine_ls_structure_factor_coef        Fsqd
_refine_ls_R_factor_gt                  0.1110
_refine_ls_wR_factor_ref                0.3490
_refine_ls_number_restraints            0
_refine_ls_hydrogen_treatment           constr
_refine_ls_number_reflns                2764
_refine_ls_number_parameters            163
_refine_ls_goodness_of_fit_ref          1.213
_refine_ls_weighting_scheme             calc
_refine_ls_weighting_details
           'w = 1/[\s^2^(Fo^2^)+(0.1636P)^2^+0.0000P] where P=(Fo^2^+2Fc^2^)/3'
_atom_sites_solution_hydrogens          geom
_atom_sites_solution_primary            direct
_atom_sites_solution_secondary          difmap
_refine_ls_shift/su_max                 0.000
_refine_diff_density_max                0.530
_refine_diff_density_min               -0.420
_refine_ls_extinction_method            none
_refine_ls_extinction_coef              ?

loop_
_atom_type_symbol
_atom_type_description
_atom_type_scat_dispersion_real
_atom_type_scat_dispersion_imag
_atom_type_scat_source
  'C' 'C'  0.0033 0.0016 
;
International Tables for Crystallography
(1992, Vol. C, Tables 4.2.6.8 and 6.1.1.4)
;
  'H' 'H'  0.0000 0.0000 
;
International Tables for Crystallography
(1992, Vol. C, Table 6.1.1.4)
;
  'N' 'N'  0.0061 0.0033 
;
International Tables for Crystallography
(1992, Vol. C, Tables 4.2.6.8 and 6.1.1.4)
;
  'O' 'O'  0.0106 0.0060 
;
International Tables for Crystallography
(1992, Vol. C, Tables 4.2.6.8 and 6.1.1.4)
;

#==============================================================================
# ATOMIC COORDINATES AND THERMAL PARAMETERS

loop_
_atom_site_label
_atom_site_type_symbol
_atom_site_fract_x
_atom_site_fract_y
_atom_site_fract_z
_atom_site_U_iso_or_equiv
_atom_site_adp_type
_atom_site_occupancy
_atom_site_symmetry_multiplicity
_atom_site_calc_flag
_atom_site_refinement_flags
_atom_site_disorder_assembly
_atom_site_disorder_group
 O1 O 0.9800(3) 0.4473(3) 0.8757(2) 0.0604(8) Uani 1.0 4 d . . .
 O2 O 0.5199(3) 0.4473(3) 0.8754(2) 0.0605(8) Uani 1.0 4 d . . .
 N1 N 0.8565(3) 0.2343(3) 0.88715(19) 0.0426(7) Uani 1.0 4 d . . .
 N2 N 0.6435(3) 0.2355(3) 0.88686(19) 0.0427(7) Uani 1.0 4 d . . .
 N3 N 0.7504(5) 0.1508(6) 1.1353(3) 0.0884(14) Uani 1.0 4 d . . .
 C1 C 0.7488(3) 0.3369(4) 0.9086(3) 0.0424(8) Uani 1.0 4 d . . .
 C2 C 0.8153(3) 0.0774(4) 0.8793(3) 0.0441(8) Uani 1.0 4 d . . .
 C3 C 0.8820(4) -0.0632(4) 0.8770(3) 0.0561(10) Uani 1.0 4 d . . .
 C4 C 0.8141(5) -0.2027(4) 0.8744(3) 0.0637(11) Uani 1.0 4 d . . .
 C5 C 0.6847(5) -0.2029(5) 0.8738(3) 0.0629(11) Uani 1.0 4 d . . .
 C6 C 0.6201(4) -0.0633(4) 0.8781(3) 0.0547(9) Uani 1.0 4 d . . .
 C7 C 0.6849(3) 0.0767(4) 0.8795(3) 0.0419(8) Uani 1.0 4 d . . .
 C8 C 0.9694(3) 0.3050(4) 0.8666(3) 0.0459(8) Uani 1.0 4 d . . .
 C9 C 1.0757(4) 0.2021(5) 0.8329(4) 0.0661(11) Uani 1.0 4 d . . .
 C10 C 0.5305(3) 0.3048(4) 0.8670(3) 0.0461(8) Uani 1.0 4 d . . .
 C11 C 0.4255(4) 0.2033(5) 0.8338(4) 0.0688(11) Uani 1.0 4 d . . .
 C12 C 0.7501(3) 0.3949(4) 1.0173(3) 0.0504(9) Uani 1.0 4 d . . .
 C13 C 0.7503(4) 0.2605(5) 1.0852(3) 0.0611(10) Uani 1.0 4 d . . .
 H1 H 0.7489 0.4273 0.8630 0.0509 Uiso 1.0 4 calc R . .
 H3 H 0.9689 -0.0638 0.8772 0.0674 Uiso 1.0 4 calc R . .
 H4 H 0.8566 -0.2983 0.8730 0.0764 Uiso 1.0 4 calc R . .
 H5 H 0.6414 -0.2979 0.8706 0.0755 Uiso 1.0 4 calc R . .
 H6 H 0.5332 -0.0634 0.8799 0.0657 Uiso 1.0 4 calc R . .
 H9A H 1.0474 0.1329 0.7809 0.0793 Uiso 1.0 4 calc R . .
 H9B H 1.1053 0.1406 0.8883 0.0793 Uiso 1.0 4 calc R . .
 H9C H 1.1424 0.2669 0.8081 0.0793 Uiso 1.0 4 calc R . .
 H11A H 0.4559 0.1260 0.7874 0.0825 Uiso 1.0 4 calc R . .
 H11B H 0.3630 0.2671 0.8020 0.0825 Uiso 1.0 4 calc R . .
 H11C H 0.3895 0.1511 0.8906 0.0825 Uiso 1.0 4 calc R . .
 H12A H 0.8239 0.4588 1.0288 0.0605 Uiso 1.0 4 calc R . .
 H12B H 0.6770 0.4597 1.0298 0.0605 Uiso 1.0 4 calc R . .


loop_
_atom_site_aniso_label
_atom_site_aniso_U_11
_atom_site_aniso_U_22
_atom_site_aniso_U_33
_atom_site_aniso_U_12
_atom_site_aniso_U_13
_atom_site_aniso_U_23
 O1 0.0541(14) 0.0497(15) 0.0775(18) -0.0109(10) 0.0129(12) 0.0006(12)
 O2 0.0578(15) 0.0486(15) 0.0752(18) 0.0110(10) 0.0090(13) -0.0014(12)
 N1 0.0474(15) 0.0327(14) 0.0478(14) 0.0014(10) 0.0114(11) -0.0012(10)
 N2 0.0448(14) 0.0336(14) 0.0498(15) -0.0017(10) 0.0064(11) -0.0006(10)
 N3 0.131(4) 0.078(3) 0.057(3) 0.005(3) 0.008(2) 0.0005(19)
 C1 0.0398(14) 0.0303(14) 0.0572(18) 0.0009(11) 0.0083(12) -0.0025(12)
 C2 0.062(2) 0.0350(17) 0.0348(15) 0.0009(12) 0.0117(13) 0.0030(11)
 C3 0.068(3) 0.0419(19) 0.058(3) 0.0113(14) 0.0167(17) 0.0015(14)
 C4 0.097(3) 0.0348(19) 0.060(3) 0.0078(17) 0.015(2) -0.0028(15)
 C5 0.083(3) 0.039(2) 0.067(3) -0.0086(17) 0.002(2) 0.0001(16)
 C6 0.066(3) 0.0421(19) 0.056(2) -0.0111(14) 0.0021(16) -0.0014(14)
 C7 0.0528(18) 0.0326(16) 0.0404(16) -0.0011(11) 0.0076(13) 0.0008(11)
 C8 0.0450(16) 0.0473(18) 0.0454(17) -0.0053(13) 0.0112(13) 0.0004(13)
 C9 0.052(2) 0.066(3) 0.080(3) -0.0001(16) 0.0240(18) 0.0050(19)
 C10 0.0467(17) 0.0480(19) 0.0436(16) 0.0049(13) 0.0095(13) 0.0042(13)
 C11 0.056(2) 0.067(3) 0.084(3) -0.0009(17) 0.000(2) 0.000(2)
 C12 0.0516(17) 0.0382(16) 0.061(2) -0.0008(13) 0.0088(14) -0.0122(14)
 C13 0.068(3) 0.065(3) 0.050(2) -0.0026(18) 0.0103(16) -0.0171(18)

#==============================================================================
_computing_data_collection
                                 'CrystalClear-SM Expert 2.0 r4 (Rigaku, 2009)'
_computing_cell_refinement             'CrystalClear-SM Expert 2.0 r4'
_computing_data_reduction              'CrystalClear-SM Expert 2.0 r4'
_computing_structure_solution          'Superflip (Palatinus, et al., 2007)'
_computing_structure_refinement        'SHELXL97 (Sheldrick, 2008)'
_computing_publication_material        'CrystalStructure 4.0 (Rigaku, 2010)'
_computing_molecular_graphics          'CrystalStructure 4.0'

#==============================================================================
# MOLECULAR GEOMETRY

_geom_special_details
;
    ENTER SPECIAL DETAILS OF THE MOLECULAR GEOMETRY
;

loop_
_geom_bond_atom_site_label_1
_geom_bond_atom_site_label_2
_geom_bond_distance
_geom_bond_publ_flag
_geom_bond_site_symmetry_1
_geom_bond_site_symmetry_2
O1 C8 1.218(4) yes . .
O2 C10 1.219(4) yes . .
N1 C1 1.472(4) yes . .
N1 C2 1.406(4) yes . .
N1 C8 1.376(4) yes . .
N2 C1 1.447(4) yes . .
N2 C7 1.421(4) yes . .
N2 C10 1.369(4) yes . .
N3 C13 1.147(6) yes . .
C1 C12 1.537(5) yes . .
C2 C3 1.390(5) yes . .
C2 C7 1.394(5) yes . .
C3 C4 1.388(6) yes . .
C4 C5 1.384(7) yes . .
C5 C6 1.372(6) yes . .
C6 C7 1.375(5) yes . .
C8 C9 1.502(5) yes . .
C10 C11 1.484(6) yes . .
C12 C13 1.458(6) yes . .
C1 H1 0.980 no . .
C3 H3 0.930 no . .
C4 H4 0.930 no . .
C5 H5 0.930 no . .
C6 H6 0.930 no . .
C9 H9A 0.960 no . .
C9 H9B 0.960 no . .
C9 H9C 0.960 no . .
C11 H11A 0.960 no . .
C11 H11B 0.960 no . .
C11 H11C 0.960 no . .
C12 H12A 0.970 no . .
C12 H12B 0.970 no . .

loop_
_geom_angle_atom_site_label_1
_geom_angle_atom_site_label_2
_geom_angle_atom_site_label_3
_geom_angle
_geom_angle_publ_flag
_geom_angle_site_symmetry_1
_geom_angle_site_symmetry_2
_geom_angle_site_symmetry_3
C1 N1 C2 109.2(3) yes . . .
C1 N1 C8 117.9(3) yes . . .
C2 N1 C8 132.2(3) yes . . .
C1 N2 C7 109.5(3) yes . . .
C1 N2 C10 118.1(3) yes . . .
C7 N2 C10 131.9(3) yes . . .
N1 C1 N2 102.6(3) yes . . .
N1 C1 C12 111.5(3) yes . . .
N2 C1 C12 112.8(3) yes . . .
N1 C2 C3 130.8(4) yes . . .
N1 C2 C7 108.5(3) yes . . .
C3 C2 C7 120.7(3) yes . . .
C2 C3 C4 117.6(4) yes . . .
C3 C4 C5 121.6(4) yes . . .
C4 C5 C6 120.2(4) yes . . .
C5 C6 C7 119.5(4) yes . . .
N2 C7 C2 108.0(3) yes . . .
N2 C7 C6 131.5(3) yes . . .
C2 C7 C6 120.5(3) yes . . .
O1 C8 N1 119.6(3) yes . . .
O1 C8 C9 122.3(3) yes . . .
N1 C8 C9 118.1(3) yes . . .
O2 C10 N2 119.3(3) yes . . .
O2 C10 C11 122.2(3) yes . . .
N2 C10 C11 118.5(3) yes . . .
C1 C12 C13 110.0(3) yes . . .
N3 C13 C12 177.2(5) yes . . .
N1 C1 H1 109.894 no . . .
N2 C1 H1 109.895 no . . .
C12 C1 H1 109.895 no . . .
C2 C3 H3 121.203 no . . .
C4 C3 H3 121.208 no . . .
C3 C4 H4 119.193 no . . .
C5 C4 H4 119.201 no . . .
C4 C5 H5 119.918 no . . .
C6 C5 H5 119.919 no . . .
C5 C6 H6 120.271 no . . .
C7 C6 H6 120.268 no . . .
C8 C9 H9A 109.468 no . . .
C8 C9 H9B 109.475 no . . .
C8 C9 H9C 109.469 no . . .
H9A C9 H9B 109.472 no . . .
H9A C9 H9C 109.470 no . . .
H9B C9 H9C 109.473 no . . .
C10 C11 H11A 109.475 no . . .
C10 C11 H11B 109.470 no . . .
C10 C11 H11C 109.469 no . . .
H11A C11 H11B 109.475 no . . .
H11A C11 H11C 109.474 no . . .
H11B C11 H11C 109.464 no . . .
C1 C12 H12A 109.673 no . . .
C1 C12 H12B 109.667 no . . .
C13 C12 H12A 109.670 no . . .
C13 C12 H12B 109.672 no . . .
H12A C12 H12B 108.174 no . . .

loop_
_geom_torsion_atom_site_label_1
_geom_torsion_atom_site_label_2
_geom_torsion_atom_site_label_3
_geom_torsion_atom_site_label_4
_geom_torsion
_geom_torsion_publ_flag
_geom_torsion_site_symmetry_1
_geom_torsion_site_symmetry_2
_geom_torsion_site_symmetry_3
_geom_torsion_site_symmetry_4
C1 N1 C2 C3 -167.5(3) no . . . .
C1 N1 C2 C7 8.8(3) no . . . .
C2 N1 C1 N2 -14.1(3) no . . . .
C2 N1 C1 C12 107.0(3) no . . . .
C1 N1 C8 O1 6.7(4) no . . . .
C1 N1 C8 C9 -172.9(3) no . . . .
C8 N1 C1 N2 158.0(3) no . . . .
C8 N1 C1 C12 -80.9(3) no . . . .
C2 N1 C8 O1 176.7(3) no . . . .
C2 N1 C8 C9 -3.0(5) no . . . .
C8 N1 C2 C3 21.9(6) no . . . .
C8 N1 C2 C7 -161.8(3) no . . . .
C1 N2 C7 C2 -9.8(3) no . . . .
C1 N2 C7 C6 166.7(3) no . . . .
C7 N2 C1 N1 14.4(3) no . . . .
C7 N2 C1 C12 -105.8(3) no . . . .
C1 N2 C10 O2 -5.4(4) no . . . .
C1 N2 C10 C11 173.4(3) no . . . .
C10 N2 C1 N1 -158.9(3) no . . . .
C10 N2 C1 C12 81.0(3) no . . . .
C7 N2 C10 O2 -176.8(3) no . . . .
C7 N2 C10 C11 1.9(5) no . . . .
C10 N2 C7 C2 162.2(3) no . . . .
C10 N2 C7 C6 -21.3(6) no . . . .
N1 C1 C12 C13 -57.7(3) no . . . .
N2 C1 C12 C13 57.1(3) no . . . .
N1 C2 C3 C4 176.3(3) no . . . .
N1 C2 C7 N2 0.5(3) no . . . .
N1 C2 C7 C6 -176.4(3) no . . . .
C3 C2 C7 N2 177.3(3) no . . . .
C3 C2 C7 C6 0.3(5) no . . . .
C7 C2 C3 C4 0.4(5) no . . . .
C2 C3 C4 C5 0.2(6) no . . . .
C3 C4 C5 C6 -1.4(6) no . . . .
C4 C5 C6 C7 2.1(6) no . . . .
C5 C6 C7 N2 -177.7(3) no . . . .
C5 C6 C7 C2 -1.6(5) no . . . .

loop_
_geom_contact_atom_site_label_1
_geom_contact_atom_site_label_2
_geom_contact_distance
_geom_contact_publ_flag
_geom_contact_site_symmetry_1
_geom_contact_site_symmetry_2
O1 C1 2.681(4) no . .
O1 C2 3.598(4) no . .
O1 C12 3.137(5) no . .
O2 C1 2.658(4) no . .
O2 C12 3.142(5) no . .
N1 N3 3.582(5) no . .
N1 C6 3.575(5) no . .
N1 C10 3.547(4) no . .
N1 C13 2.894(5) no . .
N2 N3 3.592(5) no . .
N2 C3 3.597(5) no . .
N2 C8 3.546(4) no . .
N2 C13 2.900(5) no . .
N3 C1 3.422(5) no . .
N3 C2 3.553(5) no . .
N3 C7 3.553(5) no . .
C2 C5 2.758(5) no . .
C2 C9 3.043(5) no . .
C2 C12 3.339(5) no . .
C2 C13 3.241(5) no . .
C3 C6 2.801(6) no . .
C3 C8 3.262(5) no . .
C3 C9 3.114(6) no . .
C4 C7 2.744(5) no . .
C6 C10 3.269(5) no . .
C6 C11 3.129(6) no . .
C7 C11 3.037(5) no . .
C7 C12 3.342(5) no . .
C7 C13 3.242(5) no . .
C8 C12 3.187(5) no . .
C10 C12 3.187(5) no . .
O1 O1 3.475(4) no . 3_767
O1 C4 3.459(5) no . 1_565
O1 C6 3.564(5) no . 2_656
O1 C12 3.490(5) no . 3_767
O2 O2 3.482(4) no . 3_667
O2 C3 3.540(5) no . 2_656
O2 C5 3.450(5) no . 1_565
O2 C12 3.492(5) no . 3_667
N1 C5 3.563(5) no . 2_656
N2 C4 3.567(5) no . 2_656
N3 C9 3.549(6) no . 3_757
N3 C9 3.472(6) no . 4_455
N3 C11 3.567(7) no . 3_657
N3 C11 3.480(6) no . 4_555
C3 O2 3.540(5) no . 2_646
C3 C10 3.578(5) no . 2_646
C4 O1 3.459(5) no . 1_545
C4 N2 3.567(5) no . 2_646
C5 O2 3.450(5) no . 1_545
C5 N1 3.563(5) no . 2_646
C6 O1 3.564(5) no . 2_646
C6 C8 3.592(5) no . 2_646
C8 C6 3.592(5) no . 2_656
C9 N3 3.549(6) no . 3_757
C9 N3 3.472(6) no . 4_554
C10 C3 3.578(5) no . 2_656
C11 N3 3.567(7) no . 3_657
C11 N3 3.480(6) no . 4_454
C12 O1 3.490(5) no . 3_767
C12 O2 3.492(5) no . 3_667
O1 H1 2.4839 no . .
O1 H9A 3.0387 no . .
O1 H9B 2.9302 no . .
O1 H9C 2.4842 no . .
O1 H12A 2.6465 no . .
O2 H1 2.4602 no . .
O2 H11A 3.0466 no . .
O2 H11B 2.4741 no . .
O2 H11C 2.8803 no . .
O2 H12B 2.6668 no . .
N1 H3 2.8028 no . .
N1 H9A 2.6323 no . .
N1 H9B 2.7774 no . .
N1 H9C 3.2474 no . .
N1 H12A 2.7101 no . .
N1 H12B 3.3141 no . .
N2 H6 2.7975 no . .
N2 H11A 2.5811 no . .
N2 H11B 3.2196 no . .
N2 H11C 2.8091 no . .
N2 H12A 3.3054 no . .
N2 H12B 2.7213 no . .
N3 H12A 3.0777 no . .
N3 H12B 3.0780 no . .
C2 H1 3.0589 no . .
C2 H4 3.2177 no . .
C2 H6 3.2449 no . .
C2 H9A 2.8487 no . .
C2 H9B 3.1503 no . .
C3 H5 3.2537 no . .
C3 H9A 2.7473 no . .
C3 H9B 2.9522 no . .
C4 H6 3.2294 no . .
C5 H3 3.2610 no . .
C6 H4 3.2212 no . .
C6 H11A 2.6707 no . .
C6 H11C 3.0678 no . .
C7 H1 3.0587 no . .
C7 H3 3.2632 no . .
C7 H5 3.2129 no . .
C7 H11A 2.7739 no . .
C7 H11C 3.2245 no . .
C8 H1 2.5770 no . .
C8 H3 3.1304 no . .
C8 H12A 2.9735 no . .
C9 H3 2.5958 no . .
C10 H1 2.5565 no . .
C10 H6 3.1273 no . .
C10 H12B 2.9889 no . .
C11 H6 2.6115 no . .
C13 H1 3.2956 no . .
H1 H12A 2.3766 no . .
H1 H12B 2.3781 no . .
H3 H4 2.3237 no . .
H3 H9A 2.2689 no . .
H3 H9B 2.2705 no . .
H3 H9C 3.4875 no . .
H4 H5 2.3019 no . .
H5 H6 2.3044 no . .
H6 H11A 2.1896 no . .
H6 H11B 3.5007 no . .
H6 H11C 2.3845 no . .
O1 H4 2.5294 no . 1_565
O1 H6 3.4269 no . 2_656
O1 H11A 2.7449 no . 2_656
O1 H12A 2.5828 no . 3_767
O2 H3 3.3858 no . 2_656
O2 H5 2.5223 no . 1_565
O2 H9A 2.7163 no . 2_656
O2 H12B 2.5825 no . 3_667
N1 H5 3.4636 no . 2_656
N2 H4 3.4918 no . 2_656
N3 H3 3.0954 no . 3_757
N3 H6 3.1289 no . 3_657
N3 H9A 3.4248 no . 3_757
N3 H9A 3.4468 no . 4_455
N3 H9B 2.9304 no . 3_757
N3 H9C 2.6790 no . 4_455
N3 H11A 3.3839 no . 3_657
N3 H11A 3.5453 no . 4_555
N3 H11B 2.6304 no . 4_555
N3 H11C 2.9858 no . 3_657
C1 H4 3.3353 no . 1_565
C1 H5 3.3417 no . 1_565
C2 H1 3.5525 no . 2_646
C2 H5 3.5404 no . 2_656
C3 H1 3.5068 no . 2_646
C3 H9B 3.2151 no . 3_757
C4 H1 3.2177 no . 1_545
C4 H1 3.4321 no . 2_646
C4 H9B 3.3358 no . 3_757
C4 H11A 3.5851 no . 2_646
C4 H12A 3.5396 no . 1_545
C5 H1 3.2134 no . 1_545
C5 H1 3.4328 no . 2_646
C5 H9A 3.5209 no . 2_646
C5 H11C 3.2830 no . 3_657
C5 H12B 3.5437 no . 1_545
C6 H1 3.5199 no . 2_646
C6 H11C 3.1888 no . 3_657
C7 H1 3.5576 no . 2_646
C7 H4 3.5718 no . 2_656
C8 H4 3.5748 no . 1_565
C8 H5 3.5021 no . 2_656
C8 H6 3.4851 no . 2_656
C8 H11A 3.5073 no . 2_656
C8 H12A 3.2962 no . 3_767
C9 H5 3.5822 no . 2_656
C9 H11B 3.1488 no . 1_655
C9 H11C 3.4714 no . 1_655
C9 H12A 3.5851 no . 3_767
C10 H3 3.4547 no . 2_656
C10 H4 3.5422 no . 2_656
C10 H5 3.5720 no . 1_565
C10 H9A 3.5157 no . 2_656
C10 H12B 3.2899 no . 3_667
C11 H9B 3.5409 no . 1_455
C11 H9C 3.0946 no . 1_455
C11 H12B 3.5649 no . 3_667
C12 H4 3.4357 no . 1_565
C12 H5 3.4641 no . 1_565
C13 H3 3.4723 no . 3_757
C13 H6 3.4929 no . 3_657
C13 H9A 3.5202 no . 4_455
C13 H9C 3.2086 no . 4_455
C13 H11B 3.1524 no . 4_555
H1 C2 3.5525 no . 2_656
H1 C3 3.5068 no . 2_656
H1 C4 3.2177 no . 1_565
H1 C4 3.4321 no . 2_656
H1 C5 3.2134 no . 1_565
H1 C5 3.4328 no . 2_656
H1 C6 3.5199 no . 2_656
H1 C7 3.5576 no . 2_656
H1 H4 2.5996 no . 1_565
H1 H5 2.6002 no . 1_565
H3 O2 3.3858 no . 2_646
H3 N3 3.0954 no . 3_757
H3 C10 3.4547 no . 2_646
H3 C13 3.4723 no . 3_757
H3 H3 3.5275 no . 3_757
H3 H9B 3.3050 no . 3_757
H3 H11A 3.5248 no . 2_646
H3 H11B 3.3227 no . 2_646
H4 O1 2.5294 no . 1_545
H4 N2 3.4918 no . 2_646
H4 C1 3.3353 no . 1_545
H4 C7 3.5718 no . 2_646
H4 C8 3.5748 no . 1_545
H4 C10 3.5422 no . 2_646
H4 C12 3.4357 no . 1_545
H4 H1 2.5996 no . 1_545
H4 H9B 3.4903 no . 3_757
H4 H11A 3.0070 no . 2_646
H4 H12A 2.9530 no . 1_545
H4 H12B 3.5088 no . 1_545
H5 O2 2.5223 no . 1_545
H5 N1 3.4636 no . 2_646
H5 C1 3.3417 no . 1_545
H5 C2 3.5404 no . 2_646
H5 C8 3.5021 no . 2_646
H5 C9 3.5822 no . 2_646
H5 C10 3.5720 no . 1_545
H5 C12 3.4641 no . 1_545
H5 H1 2.6002 no . 1_545
H5 H9A 2.9229 no . 2_646
H5 H11C 3.4481 no . 3_657
H5 H12A 3.5434 no . 1_545
H5 H12B 2.9859 no . 1_545
H6 O1 3.4269 no . 2_646
H6 N3 3.1289 no . 3_657
H6 C8 3.4851 no . 2_646
H6 C13 3.4929 no . 3_657
H6 H6 3.4656 no . 3_657
H6 H9A 3.4659 no . 2_646
H6 H9C 3.4553 no . 2_646
H6 H11C 3.2698 no . 3_657
H9A O2 2.7163 no . 2_646
H9A N3 3.4248 no . 3_757
H9A N3 3.4468 no . 4_554
H9A C5 3.5209 no . 2_656
H9A C10 3.5157 no . 2_646
H9A C13 3.5202 no . 4_554
H9A H5 2.9229 no . 2_656
H9A H6 3.4659 no . 2_656
H9A H11B 3.5735 no . 1_655
H9A H11B 3.4316 no . 2_646
H9B N3 2.9304 no . 3_757
H9B C3 3.2151 no . 3_757
H9B C4 3.3358 no . 3_757
H9B C11 3.5409 no . 1_655
H9B H3 3.3050 no . 3_757
H9B H4 3.4903 no . 3_757
H9B H11B 3.1748 no . 1_655
H9B H11C 3.0413 no . 1_655
H9C N3 2.6790 no . 4_554
H9C C11 3.0946 no . 1_655
H9C C13 3.2086 no . 4_554
H9C H6 3.4553 no . 2_656
H9C H11A 3.5707 no . 1_655
H9C H11A 3.4661 no . 2_656
H9C H11B 2.3606 no . 1_655
H9C H11C 3.0288 no . 1_655
H9C H12A 3.2110 no . 3_767
H11A O1 2.7449 no . 2_646
H11A N3 3.3839 no . 3_657
H11A N3 3.5453 no . 4_454
H11A C4 3.5851 no . 2_656
H11A C8 3.5073 no . 2_646
H11A H3 3.5248 no . 2_656
H11A H4 3.0070 no . 2_656
H11A H9C 3.5707 no . 1_455
H11A H9C 3.4661 no . 2_646
H11B N3 2.6304 no . 4_454
H11B C9 3.1488 no . 1_455
H11B C13 3.1524 no . 4_454
H11B H3 3.3227 no . 2_656
H11B H9A 3.5735 no . 1_455
H11B H9A 3.4316 no . 2_656
H11B H9B 3.1748 no . 1_455
H11B H9C 2.3606 no . 1_455
H11B H12B 3.2607 no . 3_667
H11C N3 2.9858 no . 3_657
H11C C5 3.2830 no . 3_657
H11C C6 3.1888 no . 3_657
H11C C9 3.4714 no . 1_455
H11C H5 3.4481 no . 3_657
H11C H6 3.2698 no . 3_657
H11C H9B 3.0413 no . 1_455
H11C H9C 3.0288 no . 1_455
H11C H12B 3.5412 no . 3_667
H12A O1 2.5828 no . 3_767
H12A C4 3.5396 no . 1_565
H12A C8 3.2962 no . 3_767
H12A C9 3.5851 no . 3_767
H12A H4 2.9530 no . 1_565
H12A H5 3.5434 no . 1_565
H12A H9C 3.2110 no . 3_767
H12B O2 2.5825 no . 3_667
H12B C5 3.5437 no . 1_565
H12B C10 3.2899 no . 3_667
H12B C11 3.5649 no . 3_667
H12B H4 3.5088 no . 1_565
H12B H5 2.9859 no . 1_565
H12B H11B 3.2607 no . 3_667
H12B H11C 3.5412 no . 3_667

#==============================================================================

#==============================================================================
# Additional structures and associated data_? identifiers
# should be added at this point if there is more than one 
# structure analysis in the CIF.

#==============================================================================
#     End of CIF
#==============================================================================
