# Supplementary material for: Studies on 3-Oxoalkanenitriles: Novel Rearrangement Reactions Observed in Studies of the Chemistry of 3-Heteroaroyl-3-Oxoalkanenitriles as Novel Routes to 2-Dialkylaminopyridines
Source: Molecules. 2012 Jan 18;17(1):897–909. doi: 10.3390/molecules17010897 (PMC6268551; doi:10.3390/molecules17010897)
Supplement: Supplementary file 1 [file molecules-17-00897-s001.zip › molecules-12690-supplementary/X Ray Data 1a and 5/X ray data for compound 5 CAMBzIm/Report 2/Reflection List.cif]

# 
# h,k,l, Fc-squared, Fo-squared, sigma(Fo-squared) and status flag 
# 
data_shelxl 
_shelx_title ' 221210' 
_shelx_refln_list_code          4 
_shelx_F_calc_maximum      256.97 
_exptl_crystal_F_000       512.00 
_reflns_d_resolution_high  0.7705 
 
loop_ 
 _symmetry_equiv_pos_as_xyz 
 'x, y, z' 
 '-x+1/2, y+1/2, -z+1/2' 
 '-x, -y, -z' 
 'x-1/2, -y-1/2, z-1/2' 
 
_cell_length_a    10.6950 
_cell_length_b     8.4799 
_cell_length_c    13.3940 
_cell_angle_alpha  90.000 
_cell_angle_beta   89.978 
_cell_angle_gamma  90.000 
 
_shelx_F_squared_multiplier     1.000 
 
loop_ 
 _refln_index_h 
 _refln_index_k 
 _refln_index_l 
 _refln_F_squared_calc 
 _refln_F_squared_meas 
 _refln_F_squared_sigma 
 _refln_observed_status 
   2   0   0      727.12      655.97    173.31 o 
   4   0   0     1243.08     1612.63    314.56 o 
   6   0   0      201.28      207.98     60.15 o 
   8   0   0      313.01      403.81    109.58 o 
  10   0   0      107.07       74.89     18.97 o 
  12   0   0       13.48       16.04      5.66 o 
   1   1   0        0.27        0.60      1.13 o 
   2   1   0        0.05        1.40      0.56 o 
   3   1   0        0.03        1.33      0.64 o 
   4   1   0        0.03        0.08      0.62 o 
   5   1   0        0.81        2.77      0.61 o 
   6   1   0        0.01       -0.16      0.62 o 
   7   1   0        0.64        0.80      0.68 o 
   8   1   0        0.60        2.30      0.81 o 
   9   1   0        0.28        1.14      0.79 o 
  10   1   0        0.00        1.19      0.69 o 
  11   1   0        0.06        1.70      0.71 o 
  12   1   0        0.13        1.40      1.41 o 
  13   1   0        0.22        2.31      4.52 o 
   0   2   0     5609.87     5082.94    145.69 o 
   3   2   0     1465.86     1352.06    161.90 o 
   4   2   0      344.27      346.12     53.82 o 
   5   2   0     1602.75     1854.88    332.99 o 
   6   2   0      144.96      124.61     32.03 o 
   7   2   0       12.35       11.45      4.38 o 
   8   2   0        2.31        4.60      0.92 o 
   9   2   0      244.65      252.80     59.50 o 
  10   2   0      187.57      154.07     23.27 o 
  11   2   0        2.19        5.62      1.53 o 
  12   2   0        5.39        6.35      1.31 o 
  13   2   0       23.02       24.31      6.61 o 
   1   3   0        0.40        1.56      0.85 o 
   2   3   0        0.27       -0.33      2.65 o 
   3   3   0        0.63        1.53      0.73 o 
   4   3   0        0.00        1.56      0.95 o 
   5   3   0        0.02        2.30      1.18 o 
   6   3   0        0.43        2.11      0.74 o 
   7   3   0        0.27        1.77      0.82 o 
   8   3   0        0.33        1.90      0.98 o 
   9   3   0        0.44        1.27      1.04 o 
  10   3   0        0.43        1.99      1.46 o 
  11   3   0        0.07        2.38      1.03 o 
  12   3   0        0.34        1.91      1.18 o 
  13   3   0        0.11        1.98      1.55 o 
   0   4   0      800.80     1011.07     52.31 o 
   1   4   0      222.78      237.87     21.62 o 
   2   4   0      359.65      402.75     35.48 o 
   3   4   0      170.84      253.22     25.63 o 
   4   4   0      478.63      455.47     53.16 o 
   5   4   0      112.10       18.43     35.35 o 
   6   4   0      193.47      166.78     32.20 o 
   7   4   0      224.31      232.94     37.33 o 
   8   4   0        0.01        1.83      0.88 o 
   9   4   0      230.23      236.38     50.94 o 
  10   4   0        4.97        3.73      1.33 o 
  11   4   0       24.27       29.26      6.22 o 
  12   4   0        6.31        3.11      1.59 o 
   1   5   0        0.12       -0.09      2.61 o 
   2   5   0        0.00        1.84      1.15 o 
   3   5   0        0.53        2.38      1.90 o 
   4   5   0        0.05        1.95      1.12 o 
   5   5   0        0.15        2.66      0.95 o 
   6   5   0        0.02        1.76      1.51 o 
   7   5   0        0.14        1.08      1.13 o 
   8   5   0        0.02        3.44      1.18 o 
   9   5   0        0.16        3.04      1.12 o 
  10   5   0        0.21        2.09      1.98 o 
  11   5   0        0.00        1.68      1.51 o 
  12   5   0        0.03       -0.91      2.13 o 
   0   6   0      872.55     1004.95    182.12 o 
   1   6   0      172.62      174.00     29.73 o 
   2   6   0       39.01       27.85      5.84 o 
   3   6   0      279.76      289.52     34.99 o 
   4   6   0      171.95      156.11     15.15 o 
   5   6   0      273.74      281.26     26.45 o 
   6   6   0      182.60      135.92     19.83 o 
   7   6   0      114.25       77.15     19.92 o 
   8   6   0       29.57       20.64      5.12 o 
   9   6   0        0.09        2.90      1.16 o 
  10   6   0        2.12        4.12      1.52 o 
  11   6   0       47.98       32.21     10.11 o 
   1   7   0        0.02        4.64      2.66 o 
   2   7   0        0.01        0.31      2.07 o 
   3   7   0        0.00        1.93      2.95 o 
   4   7   0        0.00        3.72      1.09 o 
   5   7   0        0.13        2.78      1.07 o 
   6   7   0        0.10        3.42      1.15 o 
   7   7   0        0.01        2.41      1.19 o 
   8   7   0        0.38        4.04      1.57 o 
   9   7   0        0.13        2.22      1.42 o 
  10   7   0        0.00        4.06      2.26 o 
   0   8   0      601.08      658.40    225.21 o 
   1   8   0        3.92        5.65      2.10 o 
   2   8   0      126.26      124.17     25.49 o 
   3   8   0       11.54        8.58      2.45 o 
   4   8   0       21.12       22.22      5.00 o 
   5   8   0       39.03       28.07      4.89 o 
   6   8   0       43.05       30.26      6.39 o 
   7   8   0        6.27        7.87      1.49 o 
   8   8   0       14.84       12.95      4.46 o 
   9   8   0        9.51       12.09      3.46 o 
   1   9   0        0.00       -3.91      4.06 o 
   2   9   0        0.02        2.52      8.39 o 
   3   9   0        0.14        2.06      1.23 o 
   4   9   0        0.06        3.16      1.36 o 
   5   9   0        0.00        3.31      1.42 o 
   6   9   0        0.08        2.07      1.11 o 
   7   9   0        0.10        2.70      1.59 o 
   0  10   0        1.56       10.51      7.28 o 
   1  10   0        1.01        7.46      4.03 o 
   2  10   0        2.13        3.73      4.46 o 
   3  10   0       26.01       24.63     11.41 o 
   4  10   0        2.95        5.71      1.93 o 
   5  10   0        6.90        3.54      1.57 o 
 -13   0   1       13.89       15.74      4.82 o 
 -11   0   1      142.34      161.23     32.30 o 
  -9   0   1      382.08      336.92    123.38 o 
  -7   0   1      955.13      775.47    606.02 o 
  -5   0   1      813.74     1293.82    265.88 o 
  -3   0   1      378.12      372.96     91.88 o 
   3   0   1      304.70       14.35      5.30 o 
   5   0   1      696.57     1099.07    300.14 o 
   7   0   1      896.25      496.54    368.23 o 
   9   0   1      318.01      401.17     82.22 o 
  11   0   1      120.27      121.60     21.59 o 
  13   0   1       10.41       34.55     12.11 o 
 -13   1   1       12.31       11.21      2.66 o 
 -12   1   1        8.75        7.22      2.03 o 
 -11   1   1        7.56        5.49      1.21 o 
 -10   1   1       34.42       32.84      6.42 o 
  -9   1   1      628.33      578.16    150.48 o 
  -8   1   1      155.96      152.53     26.84 o 
  -7   1   1        3.77        5.49      0.82 o 
  -6   1   1        1.10        1.35      0.88 o 
  -5   1   1      454.12      441.90     73.92 o 
  -4   1   1     3186.24     3334.43    640.72 o 
  -2   1   1     1104.71     1091.48    176.98 o 
  -1   1   1     3511.74     3325.80    380.97 o 
   1   1   1     3446.58     2693.19    316.96 o 
   2   1   1     1038.25      895.20     71.64 o 
   3   1   1     1607.83     1384.24    148.64 o 
   4   1   1     3085.29     3115.68    683.15 o 
   5   1   1      407.62      459.65     64.72 o 
   6   1   1        0.54        0.63      0.59 o 
   7   1   1        2.61        3.85      0.70 o 
   8   1   1      125.33      132.48     18.24 o 
   9   1   1      539.60      727.53    112.14 o 
  10   1   1       27.76       23.98      3.41 o 
  11   1   1        3.46        3.65      1.41 o 
  12   1   1        4.56        5.19      1.71 o 
  13   1   1        9.80       13.71      3.44 o 
 -13   2   1        4.01        7.29      2.19 o 
 -12   2   1        8.09        7.54      2.24 o 
 -11   2   1        0.84        3.12      1.31 o 
 -10   2   1        0.93        3.07      1.11 o 
  -9   2   1       48.26       53.00      9.88 o 
  -8   2   1      239.56      251.60     48.67 o 
  -7   2   1       41.16       49.11      7.63 o 
  -6   2   1       24.24       26.63      5.12 o 
  -5   2   1      625.74      674.84    101.29 o 
  -4   2   1      921.42     1009.82    128.72 o 
  -3   2   1      300.18      285.62     40.66 o 
  -2   2   1       98.97       92.47     10.32 o 
  -1   2   1       39.94       52.82      6.37 o 
   0   2   1     1887.27     1920.29     59.11 o 
   1   2   1       33.25       40.39      3.90 o 
   2   2   1       73.30       85.60      9.10 o 
   3   2   1      259.12      230.63     24.40 o 
   4   2   1      976.92      660.63     79.03 o 
   5   2   1      618.35      673.56     88.44 o 
   6   2   1       21.94       23.26      3.45 o 
   7   2   1       42.65       42.43      8.41 o 
   8   2   1      215.12      258.54     64.03 o 
   9   2   1       43.48       45.44     11.20 o 
  10   2   1        2.36        3.46      0.94 o 
  11   2   1        1.14        5.19      1.30 o 
  12   2   1        2.89        7.68      1.92 o 
  13   2   1        2.57        8.10      5.27 o 
 -13   3   1       20.05       27.47      8.20 o 
 -12   3   1        0.01        3.56      1.27 o 
 -11   3   1        0.43        3.74      1.27 o 
 -10   3   1       18.16       12.13      1.99 o 
  -9   3   1      124.21      114.78     26.06 o 
  -8   3   1       62.86       75.78     13.97 o 
  -7   3   1      201.18      109.16     66.13 o 
  -6   3   1      113.72       97.27     18.06 o 
  -5   3   1      387.37      396.82     56.56 o 
  -4   3   1      101.17       90.49     14.72 o 
  -3   3   1      654.11      710.12    103.99 o 
  -2   3   1       14.90       17.05      1.94 o 
  -1   3   1      140.92      147.28     15.82 o 
   0   3   1      295.34      317.91     35.21 o 
   1   3   1      146.57      155.32     14.27 o 
   2   3   1       16.66       16.22      1.86 o 
   3   3   1      655.21      602.38     88.31 o 
   4   3   1       77.44       88.44      7.94 o 
   5   3   1      349.20      378.80     51.14 o 
   6   3   1      109.33      103.40     16.22 o 
   7   3   1      202.41       99.07     55.43 o 
   8   3   1       62.90       71.74     14.17 o 
   9   3   1      103.81      123.89     21.74 o 
  10   3   1       10.11        9.13      2.55 o 
  11   3   1        0.44       -0.42      1.03 o 
  12   3   1        0.11        1.61      1.63 o 
  13   3   1       22.19       13.61     10.40 o 
 -12   4   1        0.19        0.48      1.97 o 
 -11   4   1        5.47        7.70      2.08 o 
 -10   4   1        1.03        1.37      1.25 o 
  -9   4   1       43.81       42.09     10.00 o 
  -8   4   1      104.81      108.56     28.26 o 
  -7   4   1       21.81       22.51      5.73 o 
  -6   4   1       55.86       51.42      7.58 o 
  -5   4   1       39.39       52.54      8.36 o 
  -4   4   1      191.93      223.84     24.42 o 
  -3   4   1       49.71       56.82      6.56 o 
  -2   4   1     1567.05     1796.63    107.96 o 
  -1   4   1      125.09      140.66     14.08 o 
   0   4   1      114.30      114.70     11.50 o 
   1   4   1      128.19      140.23     11.50 o 
   2   4   1     1645.93     1512.51    149.21 o 
   3   4   1       48.97       63.05      7.43 o 
   4   4   1      215.73      188.41     21.26 o 
   5   4   1       44.75       43.92      7.59 o 
   6   4   1       37.49       52.95      7.77 o 
   7   4   1       22.81       19.16      3.10 o 
   8   4   1       92.91       86.43     17.49 o 
   9   4   1       36.94       33.47      7.50 o 
  10   4   1        0.53        1.05      1.01 o 
  11   4   1        4.73        5.09      1.45 o 
  12   4   1        0.79        1.69      1.56 o 
 -12   5   1       11.93       12.20      3.34 o 
 -11   5   1        1.72        2.70      1.32 o 
 -10   5   1        0.41        3.91      1.21 o 
  -9   5   1        9.00       10.98      2.12 o 
  -8   5   1        0.44        2.76      0.94 o 
  -7   5   1      197.72      145.50     38.96 o 
  -6   5   1       17.68       12.98      2.17 o 
  -5   5   1       69.64       62.89      7.85 o 
  -4   5   1       15.54       13.27      2.32 o 
  -3   5   1       41.10       40.53      4.99 o 
  -2   5   1       87.17       99.92      9.88 o 
  -1   5   1       49.63       51.97      6.79 o 
   0   5   1       15.13       17.46      2.55 o 
   1   5   1       34.67       58.18      5.72 o 
   2   5   1       89.24       93.69      9.24 o 
   3   5   1       35.19       41.56      7.39 o 
   4   5   1       12.51       11.94      2.00 o 
   5   5   1       57.70       60.06      6.08 o 
   6   5   1       15.02       11.11      2.03 o 
   7   5   1      194.33      195.95     26.13 o 
   8   5   1        0.12        3.18      1.08 o 
   9   5   1       10.40       10.14      1.63 o 
  10   5   1        0.68        2.72      1.21 o 
  11   5   1        0.58        2.27      1.06 o 
  12   5   1       11.28        9.00      2.79 o 
 -11   6   1        1.85        4.39      1.57 o 
 -10   6   1        9.21       12.23      1.92 o 
  -9   6   1        0.48        3.90      1.41 o 
  -8   6   1        9.83        7.65      1.57 o 
  -7   6   1        4.90        5.24      1.33 o 
  -6   6   1       98.17       86.55     15.31 o 
  -5   6   1      156.42      130.27     12.50 o 
  -4   6   1      120.48      119.99     10.57 o 
  -3   6   1       56.86       56.65      6.08 o 
  -2   6   1      183.21      183.73     31.48 o 
  -1   6   1      192.21      213.90     37.02 o 
   0   6   1      230.66      259.73     45.89 o 
   1   6   1      196.70      206.89     31.51 o 
   2   6   1      165.33      174.78     30.64 o 
   3   6   1       50.14       47.06      4.93 o 
   4   6   1      123.56       89.99     13.74 o 
   5   6   1      145.88      117.52     14.01 o 
   6   6   1       94.49       88.91     12.24 o 
   7   6   1        5.87        5.05      1.15 o 
   8   6   1        8.65        5.87      1.56 o 
   9   6   1        1.45        4.63      1.31 o 
  10   6   1        7.49        9.78      2.05 o 
  11   6   1        2.44        6.40      1.67 o 
 -10   7   1        0.18        0.41      1.28 o 
  -9   7   1        4.29        5.43      2.09 o 
  -8   7   1       15.95       11.87      2.87 o 
  -7   7   1       33.37       37.42      8.60 o 
  -6   7   1        1.24        3.34      1.25 o 
  -5   7   1      103.73       59.94     17.37 o 
  -4   7   1      251.29      223.16     32.86 o 
  -3   7   1        3.88        5.57      1.73 o 
  -2   7   1      211.90      220.99     31.51 o 
  -1   7   1      156.75      169.20     22.76 o 
   0   7   1      235.75      245.91     33.63 o 
   1   7   1      151.43      164.83     26.73 o 
   2   7   1      215.69      197.80     24.75 o 
   3   7   1        4.79        5.27      2.24 o 
   4   7   1      261.32      210.52     30.72 o 
   5   7   1       86.15       78.61     11.75 o 
   6   7   1        2.48        2.56      1.33 o 
   7   7   1       35.96       37.07      6.35 o 
   8   7   1       13.78        9.14      2.84 o 
   9   7   1        2.43        2.21      1.15 o 
  10   7   1        0.43        1.00      1.35 o 
  -9   8   1        5.67        8.48      2.06 o 
  -8   8   1        0.78        3.90      1.29 o 
  -7   8   1       26.63       14.87      4.59 o 
  -6   8   1        5.13        6.45      1.95 o 
  -5   8   1       11.35       15.12      3.04 o 
  -4   8   1        0.00        1.33      1.30 o 
  -3   8   1        1.54        0.28      1.38 o 
  -2   8   1        5.06        3.05      2.66 o 
  -1   8   1       94.34      104.70     21.45 o 
   0   8   1      131.75      129.09     25.63 o 
   1   8   1       93.56      105.21     27.01 o 
   2   8   1        4.12        3.94      1.59 o 
   3   8   1        2.03        3.35      2.02 o 
   4   8   1        0.02        3.71      1.78 o 
   5   8   1       15.27       15.50      2.35 o 
   6   8   1        6.34        7.40      1.42 o 
   7   8   1       22.55       15.62      2.73 o 
   8   8   1        1.26        3.50      1.42 o 
   9   8   1        4.71        4.80      1.72 o 
  -7   9   1        8.67        9.75      3.82 o 
  -6   9   1       17.82       22.38      3.28 o 
  -5   9   1       11.77        8.79      1.79 o 
  -4   9   1        2.79        4.23      1.76 o 
  -3   9   1        3.73        6.53      2.45 o 
  -2   9   1       12.93       12.48      2.86 o 
  -1   9   1       24.97       32.97      5.62 o 
   0   9   1       20.19       18.69      4.72 o 
   1   9   1       23.91       22.64      7.08 o 
   2   9   1        9.50        7.70      2.28 o 
   3   9   1        2.59        5.66      2.12 o 
   4   9   1        3.36        3.15      2.03 o 
   5   9   1        8.41        4.87      1.51 o 
   6   9   1       17.20       17.97      3.61 o 
   7   9   1        9.73       14.92      2.66 o 
  -5  10   1        0.01        2.24      2.46 o 
  -4  10   1        3.19        5.34      4.03 o 
  -3  10   1       21.75       23.31      3.72 o 
  -2  10   1        2.81        7.15      3.84 o 
  -1  10   1        0.03        2.23      2.61 o 
   0  10   1       17.48        8.03      5.97 o 
   1  10   1        0.29        4.85      3.73 o 
   2  10   1        3.84        6.49      5.26 o 
   3  10   1       17.21       20.00      7.64 o 
   4  10   1        3.33        7.39      3.88 o 
   5  10   1        0.08        6.76      3.28 o 
 -12   0   2        6.93        6.22      2.55 o 
 -10   0   2       19.08       23.01      6.54 o 
  -8   0   2      167.85      204.71     66.65 o 
  -6   0   2       11.44       13.14      3.97 o 
  -4   0   2      354.42      359.31    106.70 o 
  -2   0   2     2959.73     4192.93    194.52 o 
   0   0   2      319.50      482.59     34.41 o 
   2   0   2     2627.67     1930.08     74.11 o 
   4   0   2      204.69        3.22      0.83 o 
   6   0   2        9.48       12.79      2.18 o 
   8   0   2      126.78      145.44     31.79 o 
  10   0   2       24.79       18.15      4.53 o 
  12   0   2        4.44        8.23      3.44 o 
 -13   1   2       11.90        6.99      2.47 o 
 -12   1   2        0.42        2.73      1.24 o 
 -11   1   2        1.31        1.82      1.04 o 
 -10   1   2       58.07       46.85      8.06 o 
  -9   1   2      223.34      215.61     38.82 o 
  -8   1   2        3.56        4.96      0.89 o 
  -7   1   2       43.03       44.77      5.70 o 
  -6   1   2      193.35      236.58     44.27 o 
  -5   1   2     2793.70     2907.49    624.63 o 
  -4   1   2      104.82      163.03     30.46 o 
  -3   1   2       12.96       16.52      3.65 o 
  -2   1   2     6794.18     7665.28   1240.84 o 
  -1   1   2     1120.03     1433.10    112.90 o 
   0   1   2     6499.24     6933.81    590.64 o 
   2   1   2     6568.31     5229.69    707.90 o 
   3   1   2       12.62        9.35      1.77 o 
   4   1   2       90.59      118.42     12.91 o 
   6   1   2      159.57      234.23     35.06 o 
   7   1   2       32.09       25.99      4.45 o 
   8   1   2        3.36        4.08      0.85 o 
   9   1   2      185.14      151.04     19.79 o 
  10   1   2       53.42       45.23      7.04 o 
  11   1   2        0.51        2.77      1.21 o 
  12   1   2        0.35        2.47      4.45 o 
  13   1   2        9.05       13.05      3.58 o 
 -13   2   2        7.04        5.40      1.80 o 
 -12   2   2        0.12        0.71      1.27 o 
 -11   2   2        6.77        3.70      1.51 o 
 -10   2   2        3.15        4.23      1.64 o 
  -9   2   2       36.87       42.51      5.99 o 
  -8   2   2       36.17       29.69      7.36 o 
  -7   2   2       90.13       94.55     18.47 o 
  -6   2   2        2.43        2.73      0.63 o 
  -5   2   2       37.17       40.90      7.03 o 
  -4   2   2       14.68       12.07      1.97 o 
  -3   2   2      822.00      760.20     97.51 o 
  -2   2   2      172.93      155.15     21.70 o 
  -1   2   2      418.75      473.18     36.13 o 
   0   2   2      208.86      179.52     38.95 o 
   1   2   2      394.32      317.89     46.43 o 
   2   2   2      149.31      134.29     15.61 o 
   3   2   2      682.28      572.70     85.66 o 
   4   2   2       10.39        9.67      0.92 o 
   5   2   2       40.17       37.76      4.55 o 
   6   2   2        2.92        3.56      0.51 o 
   7   2   2       81.36       57.35     13.58 o 
   8   2   2       25.52       33.56      4.97 o 
   9   2   2       28.46       34.92      5.91 o 
  10   2   2        2.06        1.58      0.63 o 
  11   2   2        3.18        3.12      0.94 o 
  12   2   2        0.24        4.77      2.76 o 
  13   2   2        2.58        8.02      3.07 o 
 -13   3   2        3.08        3.53      1.61 o 
 -12   3   2       18.15       16.88      4.85 o 
 -11   3   2        3.24        6.04      1.48 o 
 -10   3   2       99.81      107.00     22.64 o 
  -9   3   2        1.96        2.03      1.67 o 
  -8   3   2      148.75      171.49     39.75 o 
  -7   3   2      181.28      167.21     36.78 o 
  -6   3   2      259.32      216.81     34.82 o 
  -5   3   2      629.69      619.56    131.01 o 
  -4   3   2     2839.76     3037.46    605.09 o 
  -3   3   2       78.20       68.07     12.50 o 
  -2   3   2      286.70      305.85     51.22 o 
  -1   3   2      371.91      378.13     50.09 o 
   0   3   2        3.78        1.92      1.24 o 
   1   3   2      355.41      295.43     47.37 o 
   2   3   2      257.97        5.82      1.92 o 
   3   3   2       73.64       63.82      6.90 o 
   4   3   2     2609.01     2790.13    291.07 o 
   5   3   2      617.11      555.43     64.32 o 
   6   3   2      214.21        4.62      1.43 o 
   7   3   2      152.88      160.85     24.10 o 
   8   3   2      129.39      122.27     25.69 o 
   9   3   2        2.61        1.80      0.73 o 
  10   3   2       84.36       71.66      9.62 o 
  11   3   2        3.49        2.17      0.82 o 
  12   3   2       14.05       14.62      8.53 o 
  13   3   2        2.27        4.24      4.38 o 
 -12   4   2        2.57        5.73      2.27 o 
 -11   4   2        2.86        3.40      1.62 o 
 -10   4   2        1.29        2.92      1.41 o 
  -9   4   2        1.49        2.97      1.25 o 
  -8   4   2        2.05        4.63      1.42 o 
  -7   4   2        1.37        2.58      1.12 o 
  -6   4   2       35.29       34.45      7.30 o 
  -5   4   2       11.08       11.36      1.88 o 
  -4   4   2       22.11       27.17      3.62 o 
  -3   4   2       81.26       76.75     11.89 o 
  -2   4   2       14.33       10.32      1.20 o 
  -1   4   2       20.15       20.51      3.09 o 
   0   4   2       22.35       28.81      3.81 o 
   1   4   2       21.85       12.34      4.23 o 
   2   4   2       15.42       13.69      1.50 o 
   3   4   2       70.94       82.79      8.18 o 
   4   4   2       26.84       23.87      3.24 o 
   5   4   2       10.11        8.29      1.14 o 
   6   4   2       28.52       28.20      4.00 o 
   7   4   2        0.45        2.82      0.91 o 
   8   4   2        1.27        2.71      0.80 o 
   9   4   2        1.66        2.62      0.80 o 
  10   4   2        1.14        2.98      0.84 o 
  11   4   2        0.00        0.38      0.83 o 
  12   4   2        2.74        7.41      1.94 o 
 -12   5   2        0.09        0.74      1.44 o 
 -11   5   2        4.42        5.10      2.70 o 
 -10   5   2        0.01        1.53      1.51 o 
  -9   5   2        1.94        4.23      1.37 o 
  -8   5   2        7.06        6.92      1.77 o 
  -7   5   2        9.29       13.56      3.70 o 
  -6   5   2      594.19      559.86     99.97 o 
  -5   5   2      315.36      311.83     31.08 o 
  -4   5   2       35.22       24.06      3.75 o 
  -3   5   2      238.62      236.92     20.49 o 
  -2   5   2      115.40      115.58      9.76 o 
  -1   5   2       23.01       25.91      3.89 o 
   0   5   2      766.51      971.13     97.05 o 
   1   5   2       20.45       19.83      2.59 o 
   2   5   2       99.98      101.84      8.15 o 
   3   5   2      207.80      209.39     25.34 o 
   4   5   2       29.15       23.07      4.14 o 
   5   5   2      292.68      265.76     29.44 o 
   6   5   2      523.43      486.16     49.24 o 
   7   5   2        7.92       13.51      2.41 o 
   8   5   2        5.64        6.85      1.38 o 
   9   5   2        2.15        2.06      1.06 o 
  10   5   2        0.13        1.02      1.10 o 
  11   5   2        2.61        7.97      2.23 o 
  12   5   2        0.05        1.94      2.08 o 
 -11   6   2        3.45        6.04      2.72 o 
 -10   6   2        0.86        2.21      1.58 o 
  -9   6   2        1.16        2.40      1.09 o 
  -8   6   2        0.33        1.40      1.37 o 
  -7   6   2        5.09        5.22      1.75 o 
  -6   6   2        2.03        2.25      1.13 o 
  -5   6   2       25.13       21.82      3.82 o 
  -4   6   2        3.42        1.82      1.24 o 
  -3   6   2        0.41        0.07      1.82 o 
  -2   6   2        9.49        4.55      3.85 o 
  -1   6   2       28.64       26.91      5.73 o 
   0   6   2       55.77       52.81      8.54 o 
   1   6   2       27.31       24.10      4.35 o 
   2   6   2        7.49        7.41      2.30 o 
   3   6   2        0.36        1.19      1.53 o 
   4   6   2        1.31        2.66      1.20 o 
   5   6   2       16.79       20.48      2.94 o 
   6   6   2        2.36        1.46      1.14 o 
   7   6   2        1.76        3.50      1.14 o 
   8   6   2        2.09        2.89      1.02 o 
   9   6   2        0.45        1.01      1.58 o 
  10   6   2        1.39        0.65      1.07 o 
  11   6   2        2.26        5.81      2.62 o 
 -10   7   2        3.32        4.69      1.78 o 
  -9   7   2        1.93        4.30      1.22 o 
  -8   7   2        3.92        4.51      1.39 o 
  -7   7   2        9.05        9.03      2.03 o 
  -6   7   2       50.40       41.10      7.11 o 
  -5   7   2      278.84      191.69     41.90 o 
  -4   7   2      527.06      466.80     68.50 o 
  -3   7   2      115.18      125.48     15.61 o 
  -2   7   2      183.95      188.01     30.32 o 
  -1   7   2      850.03      852.98    125.94 o 
   0   7   2        9.51        6.02      2.12 o 
   1   7   2      829.21      725.45     92.87 o 
   2   7   2      178.62      165.33     25.67 o 
   3   7   2      106.17      111.61     26.95 o 
   4   7   2      505.21      461.08     77.53 o 
   5   7   2      254.97      204.85     33.87 o 
   6   7   2       48.78       40.39      5.39 o 
   7   7   2        7.19        8.91      1.39 o 
   8   7   2        3.55        2.72      1.28 o 
   9   7   2        1.55        3.14      1.50 o 
  10   7   2        3.76        5.01      1.55 o 
  -9   8   2        0.45        1.07      1.77 o 
  -8   8   2        0.23        2.90      2.14 o 
  -7   8   2        1.26        2.06      1.17 o 
  -6   8   2        2.98        5.34      1.49 o 
  -5   8   2        0.83        1.88      0.97 o 
  -4   8   2        0.62        3.39      1.61 o 
  -3   8   2       10.36       11.62      2.06 o 
  -2   8   2        0.61        1.96      2.26 o 
  -1   8   2        0.01        4.07      2.54 o 
   0   8   2       17.12       11.39      4.59 o 
   1   8   2        0.01        2.45      1.59 o 
   2   8   2        0.63        5.60      1.68 o 
   3   8   2        8.77        8.67      2.57 o 
   4   8   2        1.73        2.56      2.79 o 
   5   8   2        1.92        0.02      1.66 o 
   6   8   2        3.84        4.13      1.16 o 
   7   8   2        2.29        2.38      1.24 o 
   8   8   2        0.40        1.29      1.19 o 
   9   8   2        0.80        2.44      1.32 o 
  -7   9   2        3.68        6.75      3.07 o 
  -6   9   2        5.09        8.07      2.62 o 
  -5   9   2       13.25       12.79      2.53 o 
  -4   9   2       71.90       85.54     16.61 o 
  -3   9   2       33.49       42.21      6.80 o 
  -2   9   2       11.63       12.09      3.20 o 
  -1   9   2       45.23       32.90     11.21 o 
   0   9   2        1.22        2.63      1.19 o 
   1   9   2       41.80       29.78      8.04 o 
   2   9   2       12.21        6.96      4.75 o 
   3   9   2       28.81       29.89     11.84 o 
   4   9   2       68.90       62.48     16.74 o 
   5   9   2       12.34        7.00      3.68 o 
   6   9   2        5.90        2.70      3.14 o 
   7   9   2        2.87        4.57      2.23 o 
  -5  10   2        0.26        2.74      2.55 o 
  -4  10   2        0.80        3.01      2.25 o 
  -3  10   2        0.82        5.22      2.50 o 
  -2  10   2        2.26        1.81      2.82 o 
  -1  10   2        0.00        2.80      3.66 o 
   0  10   2        0.65        8.30      4.69 o 
   1  10   2        0.07       -0.33      3.56 o 
   2  10   2        4.30        4.74      2.68 o 
   3  10   2        0.17       -0.07      1.93 o 
   4  10   2        2.26        4.24      2.40 o 
   5  10   2        0.11        1.64      1.56 o 
 -13   0   3        4.59       10.93      3.77 o 
 -11   0   3       48.74       70.11     13.94 o 
  -9   0   3      195.70      260.18     80.66 o 
  -7   0   3      830.64      877.55    333.47 o 
  -5   0   3      384.88      579.47    180.09 o 
  -3   0   3     2559.38     4178.95    157.34 o 
  -1   0   3     7968.52    11810.77    330.08 o 
   1   0   3     7746.18    11396.96    316.06 o 
   3   0   3     2346.80     1900.75     69.22 o 
   5   0   3      385.02      315.26     41.31 o 
   7   0   3      629.43      514.55    155.89 o 
   9   0   3      173.94      120.71     49.96 o 
  11   0   3       33.37       41.26     11.86 o 
  13   0   3        4.54       11.68      3.94 o 
 -13   1   3        0.83        2.81      1.42 o 
 -12   1   3        5.01        7.07      1.37 o 
 -11   1   3       44.85       51.53      9.03 o 
 -10   1   3        0.05        0.12      1.62 o 
  -9   1   3      287.63      329.11     70.75 o 
  -8   1   3       16.46       22.44      5.26 o 
  -7   1   3      180.13      190.19     41.91 o 
  -6   1   3      203.21      224.64     45.74 o 
  -5   1   3        0.03       -0.18      1.05 o 
  -4   1   3      811.33     1126.97    120.50 o 
  -3   1   3      224.91      309.68     42.66 o 
  -2   1   3     3896.66     5838.60    371.31 o 
  -1   1   3      113.27      131.42     11.50 o 
   0   1   3     2444.55     2998.80    304.89 o 
   1   1   3       94.76       98.18     11.06 o 
   3   1   3      215.89      210.99     32.57 o 
   4   1   3      663.98      775.61    125.83 o 
   5   1   3        0.93        0.82      0.87 o 
   6   1   3      162.30      147.11     13.03 o 
   7   1   3      111.08      141.21     19.79 o 
   8   1   3       20.50       16.67      2.06 o 
   9   1   3      225.93      261.80     30.19 o 
  10   1   3        0.00        0.87      0.84 o 
  11   1   3       23.23       31.40      7.19 o 
  12   1   3        1.10        7.18      2.04 o 
  13   1   3        1.37        2.14      3.31 o 
 -13   2   3       10.97       14.15      3.28 o 
 -12   2   3        0.11        3.44      1.29 o 
 -11   2   3       24.40       28.61      4.91 o 
 -10   2   3        3.88        4.82      1.37 o 
  -9   2   3       19.81       18.70      3.45 o 
  -8   2   3      131.14      159.94     26.34 o 
  -7   2   3       28.14       19.43      5.97 o 
  -6   2   3       11.32       13.58      2.83 o 
  -5   2   3      558.08      688.45     80.07 o 
  -4   2   3      755.52     1029.83     85.42 o 
  -3   2   3       34.98       44.05     11.56 o 
  -2   2   3      592.08      491.42    136.85 o 
  -1   2   3      121.49      106.98      9.80 o 
   0   2   3     2357.89     2132.25    341.29 o 
   1   2   3      111.57       74.96      8.49 o 
   2   2   3      536.16      545.30     75.71 o 
   3   2   3       27.33       32.94      5.68 o 
   4   2   3      614.72      632.49     51.08 o 
   5   2   3      474.48      427.26     53.41 o 
   6   2   3       10.19        9.12      2.21 o 
   7   2   3       20.60       21.06      3.57 o 
   8   2   3      112.65      135.65     24.71 o 
   9   2   3       16.70       11.88      2.76 o 
  10   2   3        2.39        2.00      1.49 o 
  11   2   3       16.54       16.60      2.63 o 
  12   2   3        0.71        4.55      4.61 o 
  13   2   3        6.96       10.24     10.12 o 
 -13   3   3        5.56        9.67      1.95 o 
 -12   3   3       20.70       26.24      4.10 o 
 -11   3   3        0.18        2.93      1.82 o 
 -10   3   3        0.34        1.06      1.33 o 
  -9   3   3      198.38      175.44     35.47 o 
  -8   3   3       10.27       15.30      3.17 o 
  -7   3   3      251.90      265.34     49.72 o 
  -6   3   3       51.10       62.96     10.60 o 
  -5   3   3       96.36      112.49     16.24 o 
  -4   3   3       39.13       36.28      4.23 o 
  -3   3   3       20.37       29.49      3.52 o 
  -2   3   3      146.91      153.98     22.70 o 
  -1   3   3        9.61        7.54      1.27 o 
   0   3   3     1275.55     1497.69     86.05 o 
   1   3   3        6.30        6.05      0.97 o 
   2   3   3       99.40      107.52     17.18 o 
   3   3   3       15.01       17.52      2.29 o 
   4   3   3       35.71       28.29      3.35 o 
   5   3   3       78.89       82.88      8.43 o 
   6   3   3       37.19       21.12     11.85 o 
   7   3   3      180.94      209.74     24.25 o 
   8   3   3        8.56        8.54      2.23 o 
   9   3   3      163.65      176.34     37.96 o 
  10   3   3        0.03        1.10      0.60 o 
  11   3   3        2.33        2.94      1.09 o 
  12   3   3       11.09       21.29      5.06 o 
  13   3   3        1.73        7.93      2.28 o 
 -12   4   3        2.51        5.79      2.08 o 
 -11   4   3        2.69        4.45      1.96 o 
 -10   4   3        2.85        4.56      1.33 o 
  -9   4   3       24.60       25.57      5.09 o 
  -8   4   3      199.49      210.71     54.83 o 
  -7   4   3       26.31       21.74      3.85 o 
  -6   4   3        2.90        2.14      0.83 o 
  -5   4   3      169.03      182.00     31.27 o 
  -4   4   3      186.87      200.56     35.08 o 
  -3   4   3      257.69      299.67     52.87 o 
  -2   4   3     1113.09     1401.69    149.95 o 
  -1   4   3      108.79      110.48      9.52 o 
   0   4   3        1.43        2.20      0.81 o 
   1   4   3       88.15      102.64     14.82 o 
   2   4   3     1026.40     1152.55    113.11 o 
   3   4   3      232.03      247.73     40.54 o 
   4   4   3      150.02      183.47     19.65 o 
   5   4   3      138.02      144.21     18.90 o 
   6   4   3        0.75        0.21      0.79 o 
   7   4   3       18.46        7.18      4.73 o 
   8   4   3      151.77       52.65     71.89 o 
   9   4   3       19.15       17.85      3.23 o 
  10   4   3        2.64        2.06      0.79 o 
  11   4   3        2.10        0.86      1.30 o 
  12   4   3        4.01        6.46      3.11 o 
 -12   5   3        9.46       10.83      2.24 o 
 -11   5   3        0.03        3.03      2.18 o 
 -10   5   3        8.05       10.81      3.08 o 
  -9   5   3       13.34       11.72      3.68 o 
  -8   5   3       39.84       39.18      8.43 o 
  -7   5   3      126.48      111.14     31.46 o 
  -6   5   3        5.14        3.91      1.49 o 
  -5   5   3        6.73        7.94      1.52 o 
  -4   5   3      137.10      119.38     19.45 o 
  -3   5   3       10.70        8.10      1.59 o 
  -2   5   3        0.08        0.53      1.41 o 
  -1   5   3        1.58        3.62      1.19 o 
   0   5   3        5.89        4.80      1.79 o 
   1   5   3        0.46        3.43      1.33 o 
   2   5   3        0.81        2.56      0.82 o 
   3   5   3        8.23        6.36      1.48 o 
   4   5   3      119.64      107.18     19.24 o 
   5   5   3        5.76        5.17      1.17 o 
   6   5   3        4.86        4.44      1.36 o 
   7   5   3       98.88       96.28     14.17 o 
   8   5   3       31.76       18.38      8.45 o 
   9   5   3        6.81        9.00      1.45 o 
  10   5   3        6.31        6.26      1.92 o 
  11   5   3        0.37       -1.59      1.93 o 
  12   5   3        5.22        6.48      3.10 o 
 -11   6   3       11.57        8.37      2.41 o 
 -10   6   3       12.26       14.11      2.93 o 
  -9   6   3        3.82        9.48      2.65 o 
  -8   6   3        0.00        3.11      1.15 o 
  -7   6   3       33.23       27.87      7.50 o 
  -6   6   3       17.95       13.92      3.05 o 
  -5   6   3      360.58      318.03     39.12 o 
  -4   6   3       86.70       77.05     10.88 o 
  -3   6   3      141.57      151.40     15.01 o 
  -2   6   3      215.91      157.47     26.80 o 
  -1   6   3      108.87       85.21     18.44 o 
   0   6   3      251.06      231.80     37.94 o 
   1   6   3       95.28      100.63     14.81 o 
   2   6   3      208.93      207.28     27.03 o 
   3   6   3      139.23      137.61     18.52 o 
   4   6   3       69.94       69.25     14.65 o 
   5   6   3      322.21      287.91     34.74 o 
   6   6   3       13.43        9.44      3.29 o 
   7   6   3       29.73       25.37      2.81 o 
   8   6   3        0.12        1.47      1.29 o 
   9   6   3        1.85        5.66      1.96 o 
  10   6   3        8.89       11.88      2.83 o 
  11   6   3        7.64        7.66      2.72 o 
 -10   7   3        0.01        4.63      1.90 o 
  -9   7   3       38.38       39.22      8.35 o 
  -8   7   3       29.14       25.16      5.85 o 
  -7   7   3        5.04        4.37      1.42 o 
  -6   7   3        0.55        1.38      1.17 o 
  -5   7   3      183.45      152.95     27.84 o 
  -4   7   3      229.61      138.62     41.50 o 
  -3   7   3       20.30       12.57      3.60 o 
  -2   7   3      158.42      117.79     20.32 o 
  -1   7   3       14.36       12.83      4.02 o 
   0   7   3      184.18      153.51     30.23 o 
   1   7   3        9.75       13.29      3.41 o 
   2   7   3      146.25      144.70     19.46 o 
   3   7   3       20.28       14.27      3.42 o 
   4   7   3      189.38      176.79     36.35 o 
   5   7   3      163.82      144.61     25.17 o 
   6   7   3        1.33        2.71      1.13 o 
   7   7   3        1.24        5.05      1.63 o 
   8   7   3       22.62       23.17      4.50 o 
   9   7   3       31.93       27.19      5.66 o 
  10   7   3        0.02        1.33      1.08 o 
  -9   8   3        0.83        2.56      1.72 o 
  -8   8   3       14.29       11.79      3.02 o 
  -7   8   3       10.79        9.67      2.13 o 
  -6   8   3        3.03        3.75      1.58 o 
  -5   8   3       46.13       43.53      7.83 o 
  -4   8   3        4.51        6.29      2.08 o 
  -3   8   3        2.37        4.84      3.46 o 
  -2   8   3       34.80       29.24      4.00 o 
  -1   8   3      119.98       93.05     22.49 o 
   0   8   3      168.72      123.67     25.42 o 
   1   8   3      127.22      110.14     19.09 o 
   2   8   3       33.46       23.51      2.94 o 
   3   8   3        2.77        3.18      2.10 o 
   4   8   3        3.23        5.47      2.18 o 
   5   8   3       36.39       36.83      9.97 o 
   6   8   3        2.49        2.66      1.44 o 
   7   8   3        6.50        7.08      1.60 o 
   8   8   3       10.16        8.83      2.56 o 
   9   8   3        1.29        3.53      1.35 o 
  -7   9   3       15.68       19.77      3.29 o 
  -6   9   3        0.42        3.41      3.59 o 
  -5   9   3        1.79        5.13      2.30 o 
  -4   9   3       29.85       23.73      4.21 o 
  -3   9   3        1.25        2.65      2.35 o 
  -2   9   3        0.04        3.25      2.41 o 
  -1   9   3       28.57       28.72      5.59 o 
   0   9   3       46.55       32.25      9.28 o 
   1   9   3       26.91       24.51      5.07 o 
   2   9   3        0.37        1.74      1.56 o 
   3   9   3        1.11        3.76      1.85 o 
   4   9   3       20.40       18.16      7.11 o 
   5   9   3        2.66        4.48      2.05 o 
   6   9   3        0.06        4.01      1.49 o 
   7   9   3        9.67       10.78      2.26 o 
  -5  10   3        0.00        0.43      1.89 o 
  -4  10   3        1.49        2.37      3.36 o 
  -3  10   3        5.49       11.38      2.99 o 
  -2  10   3        0.22        7.43      2.64 o 
  -1  10   3        1.58        2.58      2.10 o 
   0  10   3       32.28       23.03      6.14 o 
   1  10   3        0.78        7.94      4.62 o 
   2  10   3        0.01       -0.32      5.84 o 
   3  10   3        6.44       14.05      4.96 o 
   4  10   3        1.29        0.39      1.87 o 
   5  10   3        0.02        1.18      1.95 o 
 -12   0   4        4.91        4.34      2.19 o 
 -10   0   4        0.44        6.95      2.36 o 
  -8   0   4       77.75       89.61     29.61 o 
  -6   0   4     1080.12     1357.60    419.99 o 
  -4   0   4       44.19       38.67      6.52 o 
  -2   0   4      117.47      143.57     18.56 o 
   0   0   4    66036.00    80437.88   9528.20 o 
   2   0   4      102.18      130.25     16.51 o 
   4   0   4       29.14       21.97      6.45 o 
   6   0   4      790.51      759.86     97.96 o 
   8   0   4       58.16       56.29     10.06 o 
  10   0   4        2.35        3.21      1.93 o 
  12   0   4        2.44        6.73      2.57 o 
 -13   1   4        0.18        2.55      1.49 o 
 -12   1   4        2.24        4.77      1.43 o 
 -11   1   4        0.08        2.85      1.61 o 
 -10   1   4        0.29        3.43      1.38 o 
  -9   1   4        3.37        3.79      1.11 o 
  -8   1   4       49.93       49.30      9.71 o 
  -7   1   4        4.06        5.19      2.02 o 
  -6   1   4      172.08      178.91     34.23 o 
  -5   1   4       17.88       14.20      2.50 o 
  -4   1   4       31.66       27.34     10.63 o 
  -3   1   4       30.23       47.53      5.28 o 
  -2   1   4      345.68      480.02     39.44 o 
  -1   1   4      178.58      254.54     22.64 o 
   0   1   4      677.98      940.22     69.00 o 
   1   1   4      188.00      229.41     20.94 o 
   2   1   4      326.13      385.06     55.75 o 
   3   1   4       29.30       27.86      2.60 o 
   4   1   4       27.66       29.52      2.91 o 
   5   1   4        9.24        9.88      1.65 o 
   6   1   4      114.75       79.14     24.94 o 
   7   1   4        1.26        2.04      1.07 o 
   8   1   4       24.30       28.47      4.82 o 
   9   1   4        0.48        1.81      1.72 o 
  10   1   4        0.07        2.70      2.04 o 
  11   1   4        0.30       12.02      2.91 o 
  12   1   4        2.02        6.79      2.48 o 
  13   1   4        0.09        7.48      3.65 o 
 -13   2   4        4.14        4.38      1.46 o 
 -12   2   4        2.33        5.04      1.62 o 
 -11   2   4       59.62       61.80      9.42 o 
 -10   2   4      144.79      132.71     24.07 o 
  -9   2   4       80.66       72.83     16.63 o 
  -8   2   4        0.00        1.79      1.09 o 
  -7   2   4       27.22       26.59      4.92 o 
  -6   2   4       19.60       16.39      3.03 o 
  -5   2   4      129.40      152.26     22.64 o 
  -4   2   4      122.29      139.29     21.52 o 
  -3   2   4     1879.69     2552.52    179.60 o 
  -2   2   4     1393.83     1863.02    144.60 o 
  -1   2   4       54.79       67.84      6.31 o 
   0   2   4     1540.72     1586.55    200.92 o 
   1   2   4       38.57       51.62      8.55 o 
   2   2   4     1195.96     1355.47    164.85 o 
   3   2   4     1658.54     1593.60    126.68 o 
   4   2   4      112.92       98.18     13.26 o 
   5   2   4      115.45      115.00     15.10 o 
   6   2   4       15.47       15.83      1.73 o 
   7   2   4       21.40       14.88      4.94 o 
   8   2   4        0.01        2.49      1.28 o 
   9   2   4       57.30       53.85     10.05 o 
  10   2   4      106.08      128.78     32.40 o 
  11   2   4       30.16       46.83      8.71 o 
  12   2   4        2.07        3.34      2.62 o 
  13   2   4        2.16        2.32      1.82 o 
 -12   3   4        1.72        7.04      2.17 o 
 -11   3   4        0.28        1.61      1.37 o 
 -10   3   4        1.18        2.47      1.17 o 
  -9   3   4        8.57        8.49      1.71 o 
  -8   3   4       10.55        9.06      2.23 o 
  -7   3   4        8.19        8.61      1.11 o 
  -6   3   4       59.54       66.55      9.46 o 
  -5   3   4       30.70       38.04      7.43 o 
  -4   3   4       46.38       69.18      7.75 o 
  -3   3   4      220.95      224.30     22.14 o 
  -2   3   4        6.03        8.05      1.69 o 
  -1   3   4       21.58       21.76      3.06 o 
   0   3   4      117.96      118.83     18.63 o 
   1   3   4       18.49       12.55      1.60 o 
   2   3   4        5.84        7.82      1.32 o 
   3   3   4      155.67      165.98     27.98 o 
   4   3   4       37.68       57.83      4.99 o 
   5   3   4       32.42       28.92      3.69 o 
   6   3   4       31.30       18.58      8.56 o 
   7   3   4        4.93        6.64      1.44 o 
   8   3   4       11.41        7.89      1.56 o 
   9   3   4        1.67        1.65      1.83 o 
  10   3   4        0.02        2.43      1.40 o 
  11   3   4        0.60        0.91      1.97 o 
  12   3   4        3.45        6.31      3.43 o 
 -12   4   4        0.19        0.70      1.88 o 
 -11   4   4       15.59       19.78      5.38 o 
 -10   4   4       32.60       33.31      5.88 o 
  -9   4   4      127.22      145.49     31.40 o 
  -8   4   4       33.17       36.18      6.27 o 
  -7   4   4      179.19      183.17     38.58 o 
  -6   4   4       21.82       28.33      6.21 o 
  -5   4   4       39.91        7.47     23.05 o 
  -4   4   4       33.55       55.13      9.59 o 
  -3   4   4      402.66      569.76     51.67 o 
  -2   4   4       33.86       36.82      7.60 o 
  -1   4   4      295.84      313.57     34.32 o 
   0   4   4      899.74     1229.28     94.46 o 
   1   4   4      268.23      308.24     33.51 o 
   2   4   4       37.14       30.90      4.86 o 
   3   4   4      364.62      434.41     48.99 o 
   4   4   4       31.78       47.32      4.09 o 
   5   4   4       46.04       31.29      5.36 o 
   6   4   4       20.73       21.20      2.73 o 
   7   4   4      139.29      158.39     21.30 o 
   8   4   4       25.36       23.14      3.95 o 
   9   4   4       87.31       89.02     12.26 o 
  10   4   4       19.92       14.51      4.61 o 
  11   4   4       11.80       18.33      4.36 o 
  12   4   4        0.09       -2.74      3.81 o 
 -11   5   4        0.81        1.74      2.00 o 
 -10   5   4        2.91        4.97      2.07 o 
  -9   5   4        5.02        4.87      2.22 o 
  -8   5   4        7.96        6.51      4.97 o 
  -7   5   4        5.29        6.67      1.75 o 
  -6   5   4       63.24       89.84     14.12 o 
  -5   5   4        4.28       10.71      2.72 o 
  -4   5   4       80.45      102.49     12.07 o 
  -3   5   4      165.06      153.83     27.61 o 
  -2   5   4       65.93       65.53     11.96 o 
  -1   5   4        2.02        2.36      1.26 o 
   0   5   4       47.59       48.34      5.02 o 
   1   5   4        2.13        3.94      1.13 o 
   2   5   4       69.97       51.55      9.94 o 
   3   5   4      118.03      119.84     17.31 o 
   4   5   4       61.94       51.63     13.61 o 
   5   5   4        5.65        6.26      1.67 o 
   6   5   4       48.19       52.75      9.43 o 
   7   5   4        3.06        3.02      1.14 o 
   8   5   4        5.57        7.58      1.63 o 
   9   5   4        1.74        4.92      1.19 o 
  10   5   4        0.31        3.24      1.88 o 
  11   5   4        0.50        2.92      2.51 o 
 -11   6   4       39.00       34.85      7.95 o 
 -10   6   4       10.55       14.46      3.67 o 
  -9   6   4       19.58       10.15      6.17 o 
  -8   6   4        1.96        1.55      2.09 o 
  -7   6   4       34.80       35.86      8.38 o 
  -6   6   4      233.51      246.03     48.13 o 
  -5   6   4      314.47      352.42     48.26 o 
  -4   6   4      263.62      252.08     30.85 o 
  -3   6   4       53.39       58.30      6.98 o 
  -2   6   4        1.11        3.03      1.87 o 
  -1   6   4      224.62      228.54     24.02 o 
   0   6   4      355.42      353.92     49.40 o 
   1   6   4      205.15      199.68     22.76 o 
   2   6   4        0.17        3.39      1.77 o 
   3   6   4       45.08       51.05      7.30 o 
   4   6   4      242.15      220.12     43.10 o 
   5   6   4      245.47      247.12     34.64 o 
   6   6   4      195.99       66.67     47.14 o 
   7   6   4       28.40       23.27      3.34 o 
   8   6   4        1.48        1.48      1.29 o 
   9   6   4       12.24       13.14      2.94 o 
  10   6   4        8.25        5.26      5.26 o 
  11   6   4       21.92       22.47      4.73 o 
 -10   7   4        1.93        5.84      1.82 o 
  -9   7   4        0.42        4.69      2.29 o 
  -8   7   4       18.04       12.31      3.66 o 
  -7   7   4        1.18        2.75      1.52 o 
  -6   7   4       19.24       20.29      3.17 o 
  -5   7   4       10.76       13.58      2.82 o 
  -4   7   4       59.24       55.71     10.45 o 
  -3   7   4        7.58        7.47      2.63 o 
  -2   7   4       59.45       60.61      8.78 o 
  -1   7   4       42.85       52.19      7.74 o 
   0   7   4        0.59        1.46      1.59 o 
   1   7   4       47.51       46.34      6.42 o 
   2   7   4       57.08       49.53      7.11 o 
   3   7   4        6.32        7.85      1.73 o 
   4   7   4       47.90       41.88      8.30 o 
   5   7   4        5.29        9.21      3.13 o 
   6   7   4       13.18       11.51      2.25 o 
   7   7   4        1.02        2.02      1.58 o 
   8   7   4        8.85        8.93      1.77 o 
   9   7   4        0.98        0.34      1.50 o 
  10   7   4        1.36        0.16      2.54 o 
  -8   8   4        1.50       10.06      2.44 o 
  -7   8   4        0.13        0.71      1.93 o 
  -6   8   4       24.75       29.33      6.48 o 
  -5   8   4        1.54        3.19      1.95 o 
  -4   8   4       45.41       43.47      6.26 o 
  -3   8   4        0.27        0.91      2.40 o 
  -2   8   4       35.93       33.46      3.88 o 
  -1   8   4       44.20       30.38      3.73 o 
   0   8   4      550.56      664.35    119.72 o 
   1   8   4       38.63       24.43      3.77 o 
   2   8   4       31.89       31.81      4.98 o 
   3   8   4        0.22        2.16      2.42 o 
   4   8   4       41.64       41.53      9.86 o 
   5   8   4        0.46        3.75      1.38 o 
   6   8   4       16.98       15.31      3.60 o 
   7   8   4        0.74        4.06      1.32 o 
   8   8   4        1.64        3.45      1.60 o 
  -7   9   4        6.88        4.11      1.84 o 
  -6   9   4        0.56        3.73      1.76 o 
  -5   9   4        7.23        9.21      2.64 o 
  -4   9   4        2.20        3.05      2.73 o 
  -3   9   4        3.93        4.53      2.39 o 
  -2   9   4        6.50        7.87      2.45 o 
  -1   9   4       25.50       25.67      4.40 o 
   0   9   4        8.70       11.12      3.21 o 
   1   9   4       26.70        5.55     10.05 o 
   2   9   4        5.48        5.34      2.39 o 
   3   9   4        6.60        4.55      1.83 o 
   4   9   4        0.96        4.21      1.32 o 
   5   9   4        6.08        6.33      2.93 o 
   6   9   4        0.96        0.67      3.33 o 
   7   9   4        3.96        5.53      1.48 o 
  -4  10   4        0.40        2.27      1.76 o 
  -3  10   4       16.16       23.63      4.67 o 
  -2  10   4        0.69        1.85      2.23 o 
  -1  10   4        2.16        5.65      2.66 o 
   0  10   4       20.01       25.34      5.28 o 
   1  10   4        2.77        2.24      3.30 o 
   2  10   4        1.23        3.03      5.00 o 
   3  10   4       14.56       30.93      8.78 o 
   4  10   4        0.50        8.39      4.45 o 
 -13   0   5       14.62       15.73      5.67 o 
 -11   0   5      121.58      100.60     52.92 o 
  -9   0   5      311.15      302.70    107.23 o 
  -7   0   5      687.61      683.67    269.67 o 
  -5   0   5       78.32      132.36     20.03 o 
  -3   0   5      115.15      144.70     19.79 o 
  -1   0   5     2703.26     3792.62    113.96 o 
   1   0   5     2645.02     3912.18    201.35 o 
   3   0   5       77.86       83.30     26.27 o 
   5   0   5       60.64       53.86      8.18 o 
   7   0   5      471.41      379.85    119.27 o 
   9   0   5      172.32      194.58     45.05 o 
  11   0   5       63.56       70.95     22.62 o 
  13   0   5        7.30       16.83      6.08 o 
 -13   1   5        0.27        2.09      1.39 o 
 -12   1   5        1.02        0.88      1.24 o 
 -11   1   5       22.82       26.48      5.54 o 
 -10   1   5        4.52        4.78      1.66 o 
  -9   1   5      198.63      195.91     37.50 o 
  -8   1   5       17.87       16.20      3.41 o 
  -7   1   5        4.90        7.21      1.20 o 
  -6   1   5        4.66        4.93      1.05 o 
  -5   1   5      129.25      137.27     16.83 o 
  -4   1   5      853.17     1337.49     77.85 o 
  -3   1   5       54.18       61.99      7.09 o 
  -2   1   5     2049.63     3024.18    128.16 o 
  -1   1   5     1590.92     2312.55    125.14 o 
   0   1   5      396.27      595.98     42.07 o 
   1   1   5     1483.21     2186.07    168.03 o 
   2   1   5     1893.04     2330.83    331.55 o 
   3   1   5       28.76       36.47      8.46 o 
   4   1   5      717.44       12.43      2.85 o 
   5   1   5       94.56       75.15      8.84 o 
   6   1   5        2.46        2.88      0.94 o 
   7   1   5        3.31        4.00      1.29 o 
   8   1   5        8.90        8.63      2.50 o 
   9   1   5      129.47      121.70     23.39 o 
  10   1   5        2.62        4.40      4.83 o 
  11   1   5       11.12       12.40      3.06 o 
  12   1   5        0.17       -0.22      6.00 o 
  13   1   5        0.16        1.79      2.45 o 
 -13   2   5        2.00        4.62      1.65 o 
 -12   2   5       12.85       12.22      2.40 o 
 -11   2   5        0.03        2.06      1.37 o 
 -10   2   5        3.08        7.09      1.66 o 
  -9   2   5       37.17       39.97      6.09 o 
  -8   2   5      139.15      113.47     30.79 o 
  -7   2   5       33.30       33.16      5.05 o 
  -6   2   5       17.62       17.78      4.78 o 
  -5   2   5      105.70      110.28     17.84 o 
  -4   2   5      563.89      636.96    102.34 o 
  -3   2   5      182.18      217.97     16.06 o 
  -2   2   5       72.70       82.92      7.32 o 
  -1   2   5       10.31       13.64      2.80 o 
   0   2   5     1630.60     1933.07    251.01 o 
   1   2   5        9.12       13.13      2.42 o 
   2   2   5       33.66        3.27      1.59 o 
   3   2   5      126.74        7.54      6.17 o 
   4   2   5      485.84      440.50     63.08 o 
   5   2   5       88.55       77.97     13.08 o 
   6   2   5       12.21       10.40      1.81 o 
   7   2   5       22.42       25.72      2.99 o 
   8   2   5       92.16      102.22     18.01 o 
   9   2   5       22.11       25.36      5.26 o 
  10   2   5        3.40        4.66      2.01 o 
  11   2   5        0.00        2.66      2.28 o 
  12   2   5        2.98        5.18      2.60 o 
  13   2   5        0.30        4.33      2.51 o 
 -12   3   5        0.88        3.33      1.68 o 
 -11   3   5       38.73       27.30      5.62 o 
 -10   3   5        4.02        4.61      1.33 o 
  -9   3   5      181.39      167.48     30.54 o 
  -8   3   5        0.01        1.35      1.50 o 
  -7   3   5      452.73      457.70     93.01 o 
  -6   3   5      168.58      166.04     28.43 o 
  -5   3   5       22.52       23.04      3.68 o 
  -4   3   5        4.85        6.01      0.92 o 
  -3   3   5      202.05      246.83     34.46 o 
  -2   3   5       32.36       27.54      3.14 o 
  -1   3   5      362.73      249.74    105.79 o 
   0   3   5        1.12        1.36      0.53 o 
   1   3   5      367.25      363.52     56.31 o 
   2   3   5       28.64       27.81      2.88 o 
   3   3   5      172.97      166.48     16.61 o 
   4   3   5        5.46        5.40      0.82 o 
   5   3   5       20.88       16.85      2.74 o 
   6   3   5      124.33      118.75     13.92 o 
   7   3   5      326.04      359.79     56.66 o 
   8   3   5        0.17        3.14      1.71 o 
   9   3   5      117.47      131.75     28.86 o 
  10   3   5        1.80        2.39      1.04 o 
  11   3   5       14.33       14.49      4.26 o 
  12   3   5        0.30        1.10      3.94 o 
 -12   4   5        6.02        7.75      1.70 o 
 -11   4   5        2.25        6.13      1.92 o 
 -10   4   5        0.00        3.20      1.48 o 
  -9   4   5       39.23       37.12      8.03 o 
  -8   4   5      111.62      108.39     20.86 o 
  -7   4   5        2.72        3.97      1.16 o 
  -6   4   5       89.37       95.45     17.79 o 
  -5   4   5        0.04       -0.32      1.04 o 
  -4   4   5       84.25      122.40     21.63 o 
  -3   4   5        8.26       11.38      2.75 o 
  -2   4   5      408.25      522.14     51.70 o 
  -1   4   5      142.00      146.39     15.68 o 
   0   4   5       46.55       41.03      5.62 o 
   1   4   5      119.77      133.80     12.15 o 
   2   4   5      417.73      362.72     37.71 o 
   3   4   5        6.85        7.25      1.24 o 
   4   4   5       70.16       74.12      9.95 o 
   5   4   5        0.41        1.89      0.91 o 
   6   4   5       48.74       59.93      7.02 o 
   7   4   5        3.09        2.96      0.79 o 
   8   4   5       66.38       53.70     12.58 o 
   9   4   5       20.86       24.89      4.64 o 
  10   4   5        0.28        4.01      2.88 o 
  11   4   5        1.27        2.27      3.05 o 
  12   4   5        3.89        9.57      2.62 o 
 -11   5   5        0.07        4.79      2.06 o 
 -10   5   5        4.49        3.79      2.57 o 
  -9   5   5       15.82       19.26      3.24 o 
  -8   5   5        0.00        1.43      1.91 o 
  -7   5   5      125.47      168.57     33.62 o 
  -6   5   5       91.59      115.50     18.74 o 
  -5   5   5       54.36       56.84      8.41 o 
  -4   5   5      101.17      119.41     14.10 o 
  -3   5   5       17.52       16.12      3.52 o 
  -2   5   5        0.09        2.70      1.96 o 
  -1   5   5       73.99       79.99     14.28 o 
   0   5   5      184.64      201.04     30.13 o 
   1   5   5       62.11       73.03      9.62 o 
   2   5   5        0.01        2.20      1.20 o 
   3   5   5       11.42        8.70      3.77 o 
   4   5   5       83.66       20.32     36.02 o 
   5   5   5       42.88       27.72      7.53 o 
   6   5   5       65.36       68.24     10.25 o 
   7   5   5       87.80       81.09     15.20 o 
   8   5   5        0.28        2.64      1.10 o 
   9   5   5        8.95        9.73      2.87 o 
  10   5   5        2.54       -0.82      1.71 o 
  11   5   5        0.00       -1.48      3.80 o 
 -10   6   5        3.95        3.44      2.37 o 
  -9   6   5        4.26        4.94      3.46 o 
  -8   6   5        6.43        6.27      1.92 o 
  -7   6   5       16.99       13.91      3.28 o 
  -6   6   5       97.58      111.95     22.11 o 
  -5   6   5        7.59       10.56      2.90 o 
  -4   6   5       66.26       69.91     11.26 o 
  -3   6   5       13.23       12.96      2.98 o 
  -2   6   5      107.53       92.61     11.52 o 
  -1   6   5      302.62      317.76     34.81 o 
   0   6   5      163.25      169.82     36.26 o 
   1   6   5      271.14      275.05     24.41 o 
   2   6   5       87.47       86.01      9.80 o 
   3   6   5       14.29       15.67      3.18 o 
   4   6   5       49.12       53.90      8.50 o 
   5   6   5        5.13        5.64      1.92 o 
   6   6   5       78.94       66.28     12.26 o 
   7   6   5        7.24        9.11      2.00 o 
   8   6   5        3.63        6.05      1.62 o 
   9   6   5        1.67        2.22      1.35 o 
  10   6   5        2.61        5.24      2.72 o 
  -9   7   5        9.99        8.73      2.17 o 
  -8   7   5        0.61        2.97      1.98 o 
  -7   7   5        0.00        4.34      2.14 o 
  -6   7   5       14.96       18.30      3.05 o 
  -5   7   5      263.95      274.31     45.08 o 
  -4   7   5      137.29      136.44     16.65 o 
  -3   7   5       11.29       11.16      2.65 o 
  -2   7   5      256.98      264.23     43.40 o 
  -1   7   5       21.21       22.92      4.62 o 
   0   7   5      197.75      205.08     33.64 o 
   1   7   5       21.33       16.25      2.88 o 
   2   7   5      239.92      218.36     35.61 o 
   3   7   5       10.26        7.14      3.75 o 
   4   7   5      114.77      100.49     22.38 o 
   5   7   5      191.58      156.05     51.26 o 
   6   7   5       12.36        7.91      2.39 o 
   7   7   5        0.02        1.38      1.10 o 
   8   7   5        0.10       -0.63      1.50 o 
   9   7   5        5.46        5.68      2.16 o 
  -8   8   5        5.71        5.21      2.25 o 
  -7   8   5       58.06       47.09      7.18 o 
  -6   8   5        0.92        4.07      2.01 o 
  -5   8   5        0.17        4.10      2.56 o 
  -4   8   5       14.07       15.10      2.53 o 
  -3   8   5        8.40        9.47      2.25 o 
  -2   8   5        7.11        7.19      2.25 o 
  -1   8   5       24.17       30.10      4.58 o 
   0   8   5        8.36        4.30      2.85 o 
   1   8   5       29.14       14.78      6.39 o 
   2   8   5        6.95        7.62      2.11 o 
   3   8   5        6.72        8.87      2.15 o 
   4   8   5       11.63        9.49      3.54 o 
   5   8   5        0.02       -1.51      2.04 o 
   6   8   5        0.08        1.52      1.20 o 
   7   8   5       35.93       30.28      6.63 o 
   8   8   5        2.79        2.35      1.47 o 
  -6   9   5        2.91        6.02      2.85 o 
  -5   9   5        7.28        5.52      3.95 o 
  -4   9   5       26.52       27.83      6.53 o 
  -3   9   5        0.96       -1.51      2.39 o 
  -2   9   5        5.17        5.31      1.97 o 
  -1   9   5       23.88       28.02      5.96 o 
   0   9   5       57.29       47.55      8.89 o 
   1   9   5       23.14       28.91      5.72 o 
   2   9   5        5.54        5.33      2.57 o 
   3   9   5        1.96        3.18      2.43 o 
   4   9   5       22.86       13.76     10.40 o 
   5   9   5        4.43        4.29      3.59 o 
   6   9   5        1.54        1.45      1.97 o 
  -4  10   5        9.99       14.56      2.66 o 
  -3  10   5       25.57       25.25      4.34 o 
  -2  10   5       19.40       24.81      4.53 o 
  -1  10   5        4.14        6.31      2.48 o 
   0  10   5        0.02        1.46      2.69 o 
   1  10   5        2.91        5.99      2.29 o 
   2  10   5       17.20       20.80      5.41 o 
   3  10   5       17.29       18.98      5.06 o 
   4  10   5       10.38       15.62      4.20 o 
 -12   0   6        0.00        1.10      2.64 o 
 -10   0   6       10.53       12.65      5.87 o 
  -8   0   6      130.20      134.69     49.25 o 
  -6   0   6       61.94       63.09     21.72 o 
  -4   0   6        4.36        7.83      2.13 o 
  -2   0   6      532.06      730.49     80.21 o 
   0   0   6        2.50        1.74      1.78 o 
   2   0   6      444.94      642.16     85.43 o 
   4   0   6        9.53        7.01      2.47 o 
   6   0   6       34.89       34.87     10.71 o 
   8   0   6       81.84       80.29     22.97 o 
  10   0   6        7.89        2.10      2.47 o 
  12   0   6        0.07       -0.13      5.34 o 
 -12   1   6        0.25        4.80      1.84 o 
 -11   1   6        1.32       -0.21      1.74 o 
 -10   1   6       39.13       41.23      9.18 o 
  -9   1   6      196.60      178.95     38.59 o 
  -8   1   6       56.83       50.30     12.22 o 
  -7   1   6       12.43        7.58      2.26 o 
  -6   1   6      203.28      217.51     42.43 o 
  -5   1   6     1055.27     1229.23    189.27 o 
  -4   1   6       24.45       25.97      3.04 o 
  -3   1   6       42.31       59.90      6.26 o 
  -2   1   6      644.31      887.51     66.06 o 
  -1   1   6      189.96      288.78     22.70 o 
   0   1   6      733.48     1234.21     76.68 o 
   1   1   6      187.81      279.15     22.47 o 
   2   1   6      591.01      789.34     86.42 o 
   3   1   6       37.15       42.53      8.04 o 
   4   1   6       18.93       15.24      2.70 o 
   5   1   6      772.75       24.68    341.69 o 
   6   1   6      102.98      157.41     42.92 o 
   7   1   6        3.83        7.54      2.02 o 
   8   1   6       33.66       37.69      6.25 o 
   9   1   6      105.82      113.65     23.04 o 
  10   1   6       25.84       25.10      4.64 o 
  11   1   6        0.03        6.88      2.86 o 
  12   1   6        0.01        1.02      3.72 o 
 -12   2   6        0.21        2.66      1.53 o 
 -11   2   6        0.04        2.74      1.48 o 
 -10   2   6       40.83       33.98      9.39 o 
  -9   2   6        8.42        9.86      2.22 o 
  -8   2   6      146.45      124.59     31.04 o 
  -7   2   6       22.76       23.05      4.50 o 
  -6   2   6        2.31        2.70      1.03 o 
  -5   2   6        0.27        1.82      1.08 o 
  -4   2   6       18.40       13.80      4.46 o 
  -3   2   6      130.06      179.73     14.34 o 
  -2   2   6      659.21      782.41    133.53 o 
  -1   2   6        4.03        5.56      1.18 o 
   0   2   6        7.83        9.25      1.71 o 
   1   2   6        4.87        5.62      0.80 o 
   2   2   6      587.63      767.75    108.91 o 
   3   2   6       92.78      121.67     23.29 o 
   4   2   6       14.57       14.74      3.62 o 
   5   2   6        0.23        0.60      0.51 o 
   6   2   6        0.89       -0.31      1.39 o 
   7   2   6       21.78       18.18      3.32 o 
   8   2   6       84.89      108.94     22.04 o 
   9   2   6        4.50        8.92      2.39 o 
  10   2   6       21.04       34.44      5.81 o 
  11   2   6        0.27        4.31      2.02 o 
  12   2   6        0.21        6.08      3.05 o 
 -12   3   6       24.93       24.18      5.00 o 
 -11   3   6        2.30        3.25      1.58 o 
 -10   3   6       55.97       52.37      8.46 o 
  -9   3   6       15.83       12.10      3.13 o 
  -8   3   6      165.00      172.16     35.93 o 
  -7   3   6       96.00      100.75     17.68 o 
  -6   3   6       87.96       80.67     16.30 o 
  -5   3   6      140.09      146.58     24.42 o 
  -4   3   6      965.92      838.84    356.97 o 
  -3   3   6        8.75        8.60      2.09 o 
  -2   3   6       83.49      123.41     14.09 o 
  -1   3   6       22.72        6.51     12.09 o 
   0   3   6       99.06      117.17     16.51 o 
   1   3   6       33.44       27.84      5.67 o 
   2   3   6       76.68       83.71     15.45 o 
   3   3   6        6.09        6.89      1.57 o 
   4   3   6      727.64       17.21      4.28 o 
   5   3   6      133.90      115.53     13.92 o 
   6   3   6       54.67       60.29      6.31 o 
   7   3   6       68.54       61.61      7.80 o 
   8   3   6      101.69      119.92     19.53 o 
   9   3   6       11.74       11.89      2.36 o 
  10   3   6       33.54       35.81      6.49 o 
  11   3   6        0.22        5.88      4.06 o 
  12   3   6       11.56       20.23      4.69 o 
 -12   4   6        0.00        3.91      1.74 o 
 -11   4   6        1.09        1.76      2.04 o 
 -10   4   6       11.88       13.43      4.76 o 
  -9   4   6       20.16       16.59      3.13 o 
  -8   4   6       39.63       35.61      6.16 o 
  -7   4   6       27.19       21.87      4.79 o 
  -6   4   6        0.02        0.97      0.90 o 
  -5   4   6        1.52        3.66      1.26 o 
  -4   4   6        4.11        3.81      1.63 o 
  -3   4   6      480.41      601.37    102.75 o 
  -2   4   6      134.46      158.01     21.89 o 
  -1   4   6       26.94       37.36      8.86 o 
   0   4   6       58.52       69.99      6.76 o 
   1   4   6       34.70       32.32      6.04 o 
   2   4   6      109.71      106.76     15.69 o 
   3   4   6      403.67      392.26     49.29 o 
   4   4   6        2.96        3.57      0.84 o 
   5   4   6        1.45        2.81      0.71 o 
   6   4   6        0.12        0.58      0.77 o 
   7   4   6       19.78       16.43      2.80 o 
   8   4   6       22.84       23.73      3.23 o 
   9   4   6       12.63       12.91      2.60 o 
  10   4   6        6.37       12.49      2.72 o 
  11   4   6        3.52       11.64     12.35 o 
  12   4   6        0.04        4.55      3.79 o 
 -11   5   6       28.81       34.02      7.00 o 
 -10   5   6        2.04        3.14      2.12 o 
  -9   5   6        3.70        8.33      2.31 o 
  -8   5   6        1.31        3.35      2.24 o 
  -7   5   6       30.30       40.09      6.60 o 
  -6   5   6      256.81      301.28     57.23 o 
  -5   5   6       36.78       50.16      8.31 o 
  -4   5   6       63.84       75.09     13.69 o 
  -3   5   6       78.88       73.97      9.43 o 
  -2   5   6        4.57        4.78      1.49 o 
  -1   5   6        2.95        3.19      1.78 o 
   0   5   6      488.34      589.22     86.70 o 
   1   5   6        2.41       -1.77      1.77 o 
   2   5   6        4.03        4.34      1.31 o 
   3   5   6       55.24       55.20     10.34 o 
   4   5   6       53.02       58.57      6.64 o 
   5   5   6       29.25       21.32      5.79 o 
   6   5   6      184.05      198.47     34.31 o 
   7   5   6       20.13       24.25      4.60 o 
   8   5   6        1.16        2.77      0.87 o 
   9   5   6        2.57        5.45      2.10 o 
  10   5   6        0.25        4.14      1.60 o 
  11   5   6       11.06       21.91      6.62 o 
 -10   6   6        1.33        3.82      2.62 o 
  -9   6   6        1.21        5.35      2.43 o 
  -8   6   6        5.67        9.08      2.86 o 
  -7   6   6        5.96        7.47      4.17 o 
  -6   6   6       18.92       24.62      5.08 o 
  -5   6   6        1.12        2.04      3.45 o 
  -4   6   6       35.37       41.01      8.05 o 
  -3   6   6       73.89       80.86     13.06 o 
  -2   6   6        5.69        7.29      1.89 o 
  -1   6   6       10.30       10.75      2.48 o 
   0   6   6       30.70       28.39      4.82 o 
   1   6   6        9.16        7.01      3.67 o 
   2   6   6        7.85        7.15      1.30 o 
   3   6   6       60.86       58.13      7.66 o 
   4   6   6       28.13       31.08      5.52 o 
   5   6   6        0.27        1.30      1.42 o 
   6   6   6       13.89       14.65      2.77 o 
   7   6   6        6.92        4.30      1.59 o 
   8   6   6        2.69        5.46      1.62 o 
   9   6   6        0.80        4.66      1.98 o 
  10   6   6        0.35        3.06      1.89 o 
  -9   7   6       15.29       16.95      3.91 o 
  -8   7   6        0.39        2.90      2.08 o 
  -7   7   6        0.53        3.64      2.53 o 
  -6   7   6        0.07        3.25      2.54 o 
  -5   7   6      169.54      170.55     22.26 o 
  -4   7   6      154.62      175.72     16.68 o 
  -3   7   6       14.33       18.35      3.11 o 
  -2   7   6      211.24      217.72     37.32 o 
  -1   7   6      435.46      447.05     74.34 o 
   0   7   6       22.44       21.76      4.10 o 
   1   7   6      417.27      384.69     62.11 o 
   2   7   6      181.24      139.68     24.25 o 
   3   7   6       10.68       14.59      2.19 o 
   4   7   6      128.82      130.88     16.67 o 
   5   7   6      126.92      114.42     23.01 o 
   6   7   6        0.11        3.46      1.42 o 
   7   7   6        0.44        3.49      1.53 o 
   8   7   6        0.28        2.06      1.11 o 
   9   7   6        7.42       12.02      2.74 o 
  -8   8   6        0.43        3.99      2.02 o 
  -7   8   6        5.30       10.37      2.92 o 
  -6   8   6        0.01        2.72      2.78 o 
  -5   8   6       13.35       11.67      2.86 o 
  -4   8   6        3.49        9.04      2.20 o 
  -3   8   6        1.51        4.16      1.62 o 
  -2   8   6        5.13        7.45      2.10 o 
  -1   8   6       60.67       63.23      9.05 o 
   0   8   6       17.27       17.51      3.00 o 
   1   8   6       59.38       54.49      8.97 o 
   2   8   6        5.75        7.71      1.88 o 
   3   8   6        1.86        0.36      1.23 o 
   4   8   6        1.30        1.93      1.63 o 
   5   8   6        8.13        7.31      1.94 o 
   6   8   6        0.00        4.61      2.15 o 
   7   8   6        3.29        4.36      2.09 o 
   8   8   6        0.33        3.59      1.41 o 
  -6   9   6        0.01        8.22      1.88 o 
  -5   9   6        0.07        3.83      2.33 o 
  -4   9   6       47.73       50.59      7.74 o 
  -3   9   6        0.15        4.37      2.13 o 
  -2   9   6        3.33        3.06      2.05 o 
  -1   9   6        1.08        4.85      2.11 o 
   0   9   6        0.30        0.40      2.62 o 
   1   9   6        0.59        4.21      2.44 o 
   2   9   6        4.40        5.58      3.16 o 
   3   9   6        0.14        2.25      2.03 o 
   4   9   6       38.43       37.53      8.12 o 
   5   9   6        0.01        1.08      1.48 o 
   6   9   6        0.35       -0.94      2.18 o 
  -3  10   6        0.05        5.40      3.90 o 
  -2  10   6        3.49        7.20      2.59 o 
  -1  10   6        2.99        4.41      2.47 o 
   0  10   6       43.00       53.98     11.08 o 
   1  10   6        4.01        5.60      2.84 o 
   2  10   6        1.52        4.49      2.30 o 
   3  10   6        0.02        3.88      3.14 o 
 -11   0   7        0.11        0.81      2.32 o 
  -9   0   7       67.52       76.41     24.10 o 
  -7   0   7      177.63      160.45     52.13 o 
  -5   0   7       40.11       72.65     18.00 o 
  -3   0   7      691.61      942.88     99.32 o 
  -1   0   7     4306.89     6509.39    372.08 o 
   1   0   7     4076.15     6350.72    483.55 o 
   3   0   7      503.23      559.30    110.88 o 
   5   0   7       38.91        5.35     20.14 o 
   7   0   7       99.00       95.70     23.48 o 
   9   0   7       51.63       45.29     10.96 o 
  11   0   7        0.03       -5.35      5.35 o 
 -12   1   7        0.41        4.72      1.76 o 
 -11   1   7       27.67       20.69      5.40 o 
 -10   1   7        4.84        6.20      1.58 o 
  -9   1   7       86.39       76.44     18.85 o 
  -8   1   7       11.97       12.94      3.70 o 
  -7   1   7      178.08      176.19     38.44 o 
  -6   1   7       24.73       26.20      4.28 o 
  -5   1   7       35.91       51.70      9.31 o 
  -4   1   7      381.99      348.65    113.40 o 
  -3   1   7       26.75       32.92      4.08 o 
  -2   1   7      791.57     1063.97     82.65 o 
  -1   1   7       13.05       22.79      2.73 o 
   0   1   7       31.65       42.17      4.76 o 
   1   1   7        9.45       20.99      2.73 o 
   2   1   7      686.79      915.08     96.70 o 
   3   1   7       16.02       23.85      3.16 o 
   4   1   7      273.31      335.25     67.09 o 
   5   1   7       29.28       29.03      5.04 o 
   6   1   7       13.27       10.69      3.50 o 
   7   1   7       85.75      100.58     17.39 o 
   8   1   7        9.68        8.88      3.03 o 
   9   1   7       47.03       35.92      8.40 o 
  10   1   7        2.36        5.61      2.56 o 
  11   1   7       10.51       18.86      5.65 o 
  12   1   7        0.01       -0.30      9.19 o 
 -12   2   7        3.65        4.63      2.00 o 
 -11   2   7       43.15       42.36      8.47 o 
 -10   2   7        7.02        5.72      1.49 o 
  -9   2   7        2.72        2.60      2.15 o 
  -8   2   7       91.90       84.56     16.53 o 
  -7   2   7        1.80        2.48      1.36 o 
  -6   2   7      104.83       90.32     28.96 o 
  -5   2   7      111.70       84.94     24.92 o 
  -4   2   7      252.16      341.55     41.57 o 
  -3   2   7      117.16      158.77     13.66 o 
  -2   2   7       98.09      111.72     12.40 o 
  -1   2   7       86.19       84.27      9.20 o 
   0   2   7      948.75      832.86    295.95 o 
   1   2   7       74.95       75.58     10.53 o 
   2   2   7       72.95       91.27     18.59 o 
   3   2   7       91.22      108.24     22.79 o 
   4   2   7      194.97      224.31     37.21 o 
   5   2   7       79.83       73.98     14.59 o 
   6   2   7       69.15       70.65     15.66 o 
   7   2   7        0.85        1.08      0.98 o 
   8   2   7       57.98       35.81     13.91 o 
   9   2   7        3.71        4.31      2.59 o 
  10   2   7        5.47        4.94      3.73 o 
  11   2   7       19.65       32.71      8.48 o 
  12   2   7        1.06        1.42      3.72 o 
 -12   3   7       19.59       14.76      3.57 o 
 -11   3   7        7.50        4.48      1.52 o 
 -10   3   7        0.03        1.92      1.74 o 
  -9   3   7       18.13       16.33      2.97 o 
  -8   3   7        0.49        3.11      1.19 o 
  -7   3   7        8.44        8.63      1.73 o 
  -6   3   7       23.25       19.81      5.22 o 
  -5   3   7      148.92      136.33     24.81 o 
  -4   3   7       33.83       30.31      7.11 o 
  -3   3   7      329.46      296.90     55.48 o 
  -2   3   7      298.66      355.85     34.43 o 
  -1   3   7      331.79      380.86     50.00 o 
   0   3   7      206.54      264.06     33.08 o 
   1   3   7      280.77      404.78     41.89 o 
   2   3   7      227.06       22.34      6.12 o 
   3   3   7      234.20      279.42     40.67 o 
   4   3   7       25.62       10.98      9.49 o 
   5   3   7      108.20      121.61     21.21 o 
   6   3   7       13.64       17.26      3.09 o 
   7   3   7        3.09        6.57      1.50 o 
   8   3   7        0.11        0.82      1.50 o 
   9   3   7       12.03       10.38      3.14 o 
  10   3   7        0.01        1.72      1.34 o 
  11   3   7        1.37        3.89      2.87 o 
  12   3   7        7.45        8.29      2.51 o 
 -11   4   7        0.84        2.52      1.71 o 
 -10   4   7        0.05        3.34      1.51 o 
  -9   4   7        5.10        4.51      1.85 o 
  -8   4   7      235.82      236.39     43.79 o 
  -7   4   7       29.64       24.13      4.11 o 
  -6   4   7       11.02        8.68      1.87 o 
  -5   4   7      123.07      110.21     17.16 o 
  -4   4   7       28.94       29.09      5.75 o 
  -3   4   7      287.74      355.51     51.05 o 
  -2   4   7      212.66      285.70     49.10 o 
  -1   4   7       27.86       32.53      6.97 o 
   0   4   7       10.72       11.34      2.05 o 
   1   4   7       20.29       23.31      4.10 o 
   2   4   7      181.35      201.81     35.58 o 
   3   4   7      233.16      200.97     31.67 o 
   4   4   7       31.75       19.57      8.27 o 
   5   4   7       98.24       86.21     13.16 o 
   6   4   7        6.24        8.86      1.54 o 
   7   4   7       16.69       16.32      2.79 o 
   8   4   7      123.56      137.94     18.16 o 
   9   4   7        2.14        4.25      1.44 o 
  10   4   7        0.11        3.01      2.16 o 
  11   4   7        0.75        4.41      1.85 o 
 -11   5   7        0.01        2.37      2.36 o 
 -10   5   7        0.05        1.42      1.99 o 
  -9   5   7        2.14        2.56      1.80 o 
  -8   5   7        3.33        4.48      1.60 o 
  -7   5   7       67.27       72.89     12.07 o 
  -6   5   7       56.77       63.99     12.51 o 
  -5   5   7        2.97        6.01      2.04 o 
  -4   5   7        0.97        4.08      1.62 o 
  -3   5   7        1.53        4.46      2.79 o 
  -2   5   7      180.05      199.06     27.70 o 
  -1   5   7        0.91        1.24      1.36 o 
   0   5   7       10.58       11.52      2.31 o 
   1   5   7        1.91        3.88      1.16 o 
   2   5   7      127.44      146.20     17.91 o 
   3   5   7        0.47        1.67      1.04 o 
   4   5   7        1.02        2.98      0.94 o 
   5   5   7        1.63        2.46      0.83 o 
   6   5   7       39.19       35.22      5.50 o 
   7   5   7       36.30       38.40      5.71 o 
   8   5   7        1.31        2.06      0.90 o 
   9   5   7        0.44        3.23      1.53 o 
  10   5   7        0.10       -0.61      3.31 o 
  11   5   7        0.01        3.56      1.93 o 
 -10   6   7       18.20       15.95      6.77 o 
  -9   6   7        0.65        2.29      3.74 o 
  -8   6   7       12.04       20.32      4.19 o 
  -7   6   7       10.35       12.53      3.27 o 
  -6   6   7        0.78        2.85      3.65 o 
  -5   6   7      169.74      158.77     51.61 o 
  -4   6   7        8.02       12.57      3.39 o 
  -3   6   7       26.02       36.60      8.21 o 
  -2   6   7      175.37      174.66     28.48 o 
  -1   6   7      131.14      148.00     20.85 o 
   0   6   7      136.93      170.23     23.55 o 
   1   6   7      127.81      149.55     20.86 o 
   2   6   7      153.24      167.88     23.46 o 
   3   6   7       26.85       30.30      5.41 o 
   4   6   7        5.30        6.80      1.56 o 
   5   6   7      138.38      140.80     15.28 o 
   6   6   7        0.80        2.06      1.47 o 
   7   6   7        7.63        6.47      1.46 o 
   8   6   7        5.54        7.89      1.78 o 
   9   6   7        0.26        1.99      1.84 o 
  10   6   7        8.55       14.04      3.41 o 
  -9   7   7        6.46        7.20      2.89 o 
  -8   7   7       22.71       33.58      9.45 o 
  -7   7   7       35.24       36.49      6.69 o 
  -6   7   7        1.58        5.88      2.99 o 
  -5   7   7       30.27       35.77     10.22 o 
  -4   7   7      130.18      132.11     17.46 o 
  -3   7   7       12.74       16.93      3.50 o 
  -2   7   7       68.67       72.35      7.68 o 
  -1   7   7       37.07       34.64      3.93 o 
   0   7   7       22.05       19.85      4.09 o 
   1   7   7       26.18       34.16      4.65 o 
   2   7   7       54.50       63.50      9.52 o 
   3   7   7        9.26       16.32      2.51 o 
   4   7   7       95.42      101.98     15.44 o 
   5   7   7       20.90       19.95      6.64 o 
   6   7   7        1.02        5.37      1.76 o 
   7   7   7       15.32       13.67      2.86 o 
   8   7   7       13.94       13.18      2.73 o 
   9   7   7        3.33        7.44      3.25 o 
  -7   8   7       14.66       10.02      3.61 o 
  -6   8   7        9.11       13.91      3.28 o 
  -5   8   7       13.43       15.90      3.46 o 
  -4   8   7        1.58        5.81      2.00 o 
  -3   8   7        6.31        9.20      2.59 o 
  -2   8   7        8.40        9.62      2.15 o 
  -1   8   7       39.21       39.11      5.79 o 
   0   8   7       38.37       36.85      5.53 o 
   1   8   7       39.71       34.30      5.25 o 
   2   8   7        5.85        4.15      2.02 o 
   3   8   7        2.95        8.75      2.66 o 
   4   8   7        1.21        2.52      1.17 o 
   5   8   7       10.27        7.13      2.71 o 
   6   8   7        5.12        8.36      2.21 o 
   7   8   7        7.30       12.65      2.46 o 
  -5   9   7       13.67       20.70      5.43 o 
  -4   9   7        1.06        5.12      2.90 o 
  -3   9   7        2.66        3.03      2.57 o 
  -2   9   7       14.83       17.94      3.46 o 
  -1   9   7        0.37        3.35      3.13 o 
   0   9   7        0.58        3.40      2.88 o 
   1   9   7        0.14        5.69      2.28 o 
   2   9   7       16.21       14.33      3.50 o 
   3   9   7        1.78        1.87      2.08 o 
   4   9   7        0.00        2.55      2.50 o 
   5   9   7       11.63       17.01      4.65 o 
  -1  10   7        0.29        6.19      2.34 o 
   0  10   7        5.26        9.70      3.29 o 
   1  10   7        0.48        4.24      2.13 o 
 -12   0   8       15.30        8.79      4.11 o 
 -10   0   8        0.71        2.80      1.69 o 
  -8   0   8       55.48       56.05     17.29 o 
  -6   0   8      806.34     1101.35    178.38 o 
  -4   0   8       31.23       36.84      9.40 o 
  -2   0   8        1.10        1.43      2.31 o 
   0   0   8     9034.53    14869.90   1100.56 o 
   2   0   8        1.36        3.98      1.24 o 
   4   0   8       16.82       18.16      6.60 o 
   6   0   8      444.20      440.83     99.78 o 
   8   0   8       27.52       30.81     11.78 o 
  10   0   8        0.02        8.18      3.69 o 
  12   0   8        4.13        8.45      3.69 o 
 -12   1   8        0.00        2.22      1.63 o 
 -11   1   8        4.31        7.36      1.70 o 
 -10   1   8       17.70       11.21      3.96 o 
  -9   1   8       12.87       11.73      2.92 o 
  -8   1   8       57.12       42.56     11.47 o 
  -7   1   8       16.38       13.24      4.14 o 
  -6   1   8       36.83       31.63      6.18 o 
  -5   1   8        8.21       11.39      2.22 o 
  -4   1   8       12.21       19.72      3.69 o 
  -3   1   8       61.89       89.92      9.97 o 
  -2   1   8      324.75      428.35     37.72 o 
  -1   1   8        0.35        1.81      1.26 o 
   0   1   8       32.80       23.75      3.01 o 
   1   1   8        0.04        1.09      1.02 o 
   2   1   8      288.58      404.17     36.41 o 
   3   1   8       52.71       60.25      8.92 o 
   4   1   8        7.02       13.11      2.28 o 
   5   1   8        5.52        6.15      1.46 o 
   6   1   8       20.00        3.79      8.63 o 
   7   1   8        7.44       11.85      2.92 o 
   8   1   8       28.90       25.23      6.86 o 
   9   1   8        4.69        4.07      3.78 o 
  10   1   8        7.40       11.65      3.96 o 
  11   1   8        1.50        2.04      6.77 o 
  12   1   8        0.02        9.72      3.86 o 
 -12   2   8        5.46        6.84      2.58 o 
 -11   2   8       43.15       30.08     10.27 o 
 -10   2   8       27.09       23.59      4.49 o 
  -9   2   8      106.27       96.01     21.54 o 
  -8   2   8        0.79        2.22      1.45 o 
  -7   2   8        1.83        0.86      1.77 o 
  -6   2   8       69.77       67.26     12.15 o 
  -5   2   8       36.57       35.75      6.24 o 
  -4   2   8       74.87       93.84     14.69 o 
  -3   2   8      207.14      263.67     40.39 o 
  -2   2   8      112.33      101.42     19.95 o 
  -1   2   8        7.21        8.25      1.40 o 
   0   2   8       21.64       24.55      3.24 o 
   1   2   8        1.72        6.96      1.56 o 
   2   2   8       70.39      103.60     14.09 o 
   3   2   8      156.52      194.19     38.20 o 
   4   2   8       61.90       67.80     15.56 o 
   5   2   8       23.84       28.65      5.12 o 
   6   2   8       36.85       40.94      6.28 o 
   7   2   8        0.93        0.91      1.06 o 
   8   2   8        0.68        4.83      2.51 o 
   9   2   8       48.77       50.16     10.56 o 
  10   2   8       14.01       16.18      5.20 o 
  11   2   8       11.95       21.27      5.35 o 
  12   2   8        1.10        0.73      8.70 o 
 -11   3   8        2.22        4.32      1.95 o 
 -10   3   8        0.00        4.20      1.48 o 
  -9   3   8        5.40        4.36      1.54 o 
  -8   3   8        1.82        3.82      1.87 o 
  -7   3   8       25.26       21.03      3.99 o 
  -6   3   8       76.75       65.04     12.80 o 
  -5   3   8        1.91        1.83      1.24 o 
  -4   3   8      196.63      202.46     35.41 o 
  -3   3   8      130.72      147.41     25.81 o 
  -2   3   8       14.80       19.99      3.75 o 
  -1   3   8        0.70        2.14      1.24 o 
   0   3   8      122.32      129.36     21.07 o 
   1   3   8        0.86        2.07      0.92 o 
   2   3   8       13.70       14.34      2.53 o 
   3   3   8       89.52      105.67     21.18 o 
   4   3   8      155.44      170.04     32.94 o 
   5   3   8        0.92        2.39      1.22 o 
   6   3   8       39.42       53.38      8.97 o 
   7   3   8       18.51       17.60      3.95 o 
   8   3   8        1.85        3.34      1.13 o 
   9   3   8        1.83        1.40      0.95 o 
  10   3   8        0.42        4.64      1.88 o 
  11   3   8        0.66        1.51      3.11 o 
 -11   4   8        4.18        4.59      1.34 o 
 -10   4   8        2.46        4.43      2.31 o 
  -9   4   8       77.13       54.84     11.10 o 
  -8   4   8        2.70        8.96      2.38 o 
  -7   4   8      270.39      248.29     40.23 o 
  -6   4   8       78.11       70.50     12.67 o 
  -5   4   8       31.52       22.91      5.11 o 
  -4   4   8       73.38       65.12     11.70 o 
  -3   4   8      102.91      104.22     12.78 o 
  -2   4   8       63.10       64.13     12.89 o 
  -1   4   8        0.25        1.18      1.73 o 
   0   4   8       21.47       33.28      5.85 o 
   1   4   8        0.06        0.23      1.04 o 
   2   4   8       67.32       59.31     12.59 o 
   3   4   8       76.64       86.67     12.88 o 
   4   4   8       50.83       55.81      8.87 o 
   5   4   8       13.76       13.35      4.90 o 
   6   4   8       51.06       42.85      7.45 o 
   7   4   8      151.33      127.46     22.21 o 
   8   4   8        1.43        2.10      1.51 o 
   9   4   8       41.06       41.54     10.50 o 
  10   4   8        0.80        5.46      3.15 o 
  11   4   8        1.11        8.23      2.77 o 
 -10   5   8        2.08        6.46      2.77 o 
  -9   5   8        4.66        3.27      2.60 o 
  -8   5   8        9.77        4.87      5.98 o 
  -7   5   8        0.42        0.72      1.90 o 
  -6   5   8      108.97      137.73     15.63 o 
  -5   5   8       18.77       23.88      5.92 o 
  -4   5   8      132.77      151.48     29.20 o 
  -3   5   8       42.53       39.45      7.09 o 
  -2   5   8       45.65       47.96      9.22 o 
  -1   5   8       23.46       22.89      5.31 o 
   0   5   8       18.63       23.40      5.26 o 
   1   5   8       20.70       26.11      5.90 o 
   2   5   8       40.56       31.92      7.08 o 
   3   5   8       26.61       28.57      5.35 o 
   4   5   8       92.92       90.43     18.11 o 
   5   5   8       15.46       15.11      2.81 o 
   6   5   8       72.75       79.47     14.86 o 
   7   5   8        0.06       -0.50      1.36 o 
   8   5   8        7.82        9.23      2.10 o 
   9   5   8        2.91        6.61      1.70 o 
  10   5   8        0.36        4.38      4.83 o 
  -9   6   8       10.87        5.66      4.24 o 
  -8   6   8        7.02        8.90      3.55 o 
  -7   6   8       45.20       46.64     10.15 o 
  -6   6   8       37.62       49.96      8.14 o 
  -5   6   8       25.24       26.92      4.88 o 
  -4   6   8       54.43       58.44     10.56 o 
  -3   6   8       25.09       22.58      5.23 o 
  -2   6   8       20.12       21.40      5.24 o 
  -1   6   8       15.31       22.46      5.18 o 
   0   6   8      279.21      300.40     48.92 o 
   1   6   8       12.31       21.69      4.19 o 
   2   6   8       18.28       23.03      4.48 o 
   3   6   8       18.89       19.34      5.95 o 
   4   6   8       39.71       54.52      8.72 o 
   5   6   8       13.44       19.32      3.39 o 
   6   6   8       29.17       27.14      5.28 o 
   7   6   8       26.74       27.26      4.93 o 
   8   6   8        4.08        2.01      1.26 o 
   9   6   8        4.09        2.83      2.23 o 
  -8   7   8        0.84       -0.24      4.97 o 
  -7   7   8        0.28        4.89      4.19 o 
  -6   7   8        5.85        8.06      3.08 o 
  -5   7   8        2.13        6.63      3.35 o 
  -4   7   8       21.56       16.15      3.39 o 
  -3   7   8        8.53        9.89      2.09 o 
  -2   7   8       12.99       15.58      2.58 o 
  -1   7   8       44.74       53.45      7.17 o 
   0   7   8       13.87       16.16      2.65 o 
   1   7   8       46.02       52.36      7.69 o 
   2   7   8       12.70        9.45      2.69 o 
   3   7   8        5.18        8.27      1.83 o 
   4   7   8       13.86       17.24      3.15 o 
   5   7   8        1.12        4.35      1.55 o 
   6   7   8        3.19        4.84      2.03 o 
   7   7   8        0.27        2.95      1.52 o 
   8   7   8        0.45        2.03      1.32 o 
  -7   8   8        8.18       11.27      2.88 o 
  -6   8   8       38.01       25.03      4.59 o 
  -5   8   8       10.87       11.23      3.59 o 
  -4   8   8       12.43       16.23      3.33 o 
  -3   8   8       18.38       29.08      4.70 o 
  -2   8   8       12.03       11.91      3.04 o 
  -1   8   8        1.96       -0.45      2.35 o 
   0   8   8      183.81      158.42     40.42 o 
   1   8   8        1.39        4.78      2.71 o 
   2   8   8        7.45       15.03      3.25 o 
   3   8   8       16.24       19.34      3.94 o 
   4   8   8        9.26       11.08      2.48 o 
   5   8   8        5.68       12.66      3.07 o 
   6   8   8       18.97       23.88      5.95 o 
   7   8   8        2.48        5.74      1.77 o 
  -4   9   8        3.01        3.43      2.16 o 
  -3   9   8        0.59        1.83      2.76 o 
  -2   9   8        7.04        9.35      3.03 o 
  -1   9   8        5.63        6.74      2.91 o 
   0   9   8        8.24       12.29      3.58 o 
   1   9   8        5.87        7.14      2.69 o 
   2   9   8        5.96       10.88      2.95 o 
   3   9   8        0.01        5.72      2.59 o 
   4   9   8        1.25        4.21      2.06 o 
 -11   0   9       77.51       37.49     22.95 o 
  -9   0   9       19.21       16.14      3.93 o 
  -7   0   9      423.84      542.83    126.89 o 
  -5   0   9        1.99        7.46      2.93 o 
  -3   0   9      353.89      466.77    143.67 o 
  -1   0   9      173.29      249.47     28.40 o 
   1   0   9      167.78      249.61     28.44 o 
   3   0   9      276.11      322.20     97.41 o 
   5   0   9        4.77        5.63      1.95 o 
   7   0   9      224.34      232.47     75.68 o 
   9   0   9        6.16       10.69      4.61 o 
  11   0   9       29.05       22.24      9.04 o 
 -11   1   9       18.40       20.16      4.48 o 
 -10   1   9        8.67        7.56      1.85 o 
  -9   1   9       35.84       22.17      8.21 o 
  -8   1   9       24.34       17.56      3.05 o 
  -7   1   9        1.95        3.22      1.40 o 
  -6   1   9       13.26       13.99      2.52 o 
  -5   1   9        6.77        9.39      2.32 o 
  -4   1   9      306.35      386.63     40.28 o 
  -3   1   9       58.10       65.48     12.03 o 
  -2   1   9      220.53      293.37     43.90 o 
  -1   1   9      288.35      351.13     51.76 o 
   0   1   9       41.00       48.60      5.78 o 
   1   1   9      247.07      382.12     57.51 o 
   2   1   9      192.92      262.33     39.66 o 
   3   1   9       37.06       49.15      7.64 o 
   4   1   9      213.00      263.09     48.77 o 
   5   1   9        4.51        3.46      0.97 o 
   6   1   9        8.43        2.49      3.43 o 
   7   1   9        0.65        7.53      2.88 o 
   8   1   9        9.87        8.57      5.86 o 
   9   1   9       18.95       19.57      4.64 o 
  10   1   9        3.97        0.27      2.95 o 
  11   1   9        6.96       12.48      3.90 o 
 -11   2   9        1.52        2.35      1.75 o 
 -10   2   9        1.60        2.69      1.47 o 
  -9   2   9        5.04        7.55      2.11 o 
  -8   2   9        1.54        4.41      2.58 o 
  -7   2   9       18.82       16.55      4.92 o 
  -6   2   9       33.23       15.46      8.65 o 
  -5   2   9       12.98       13.50      3.11 o 
  -4   2   9       13.16       14.94      2.49 o 
  -3   2   9       13.47       14.14      2.03 o 
  -2   2   9      237.01      264.86     40.16 o 
  -1   2   9       16.97       16.49      3.29 o 
   0   2   9      189.16      229.43     33.96 o 
   1   2   9       14.66       14.01      2.67 o 
   2   2   9      164.57      196.29     29.16 o 
   3   2   9        6.74       12.95      2.43 o 
   4   2   9        9.63        9.74      1.83 o 
   5   2   9        3.99        6.17      1.28 o 
   6   2   9       20.88        4.89      4.75 o 
   7   2   9       10.57       14.62      3.55 o 
   8   2   9        0.40        3.50      5.82 o 
   9   2   9        1.90        0.36      2.05 o 
  10   2   9        0.39        4.55      2.44 o 
  11   2   9        0.34        0.71      2.93 o 
 -11   3   9        6.90        6.35      1.26 o 
 -10   3   9        0.16        3.16      1.90 o 
  -9   3   9       32.05       23.03      5.82 o 
  -8   3   9        1.17        2.99      1.80 o 
  -7   3   9      113.25      111.15     18.20 o 
  -6   3   9       90.76       78.03     14.52 o 
  -5   3   9       55.52       48.55      9.74 o 
  -4   3   9        0.61        0.68      1.47 o 
  -3   3   9      336.00      392.09     46.63 o 
  -2   3   9       10.02       10.98      2.03 o 
  -1   3   9        0.93        2.18      1.37 o 
   0   3   9        0.06        3.17      1.11 o 
   1   3   9        0.98        2.52      1.32 o 
   2   3   9        8.00       10.79      1.79 o 
   3   3   9      263.54      293.90     71.47 o 
   4   3   9        0.04        1.76      0.89 o 
   5   3   9       39.84       39.66      8.06 o 
   6   3   9       52.20       10.83     19.70 o 
   7   3   9       58.88       65.73      9.33 o 
   8   3   9        0.32        1.86      1.35 o 
   9   3   9       17.15       20.48      6.71 o 
  10   3   9        0.00        0.99      2.49 o 
  11   3   9        1.13        4.49      4.05 o 
 -10   4   9        0.42        2.38      1.83 o 
  -9   4   9       42.76       31.81      8.15 o 
  -8   4   9       86.23       68.05     12.40 o 
  -7   4   9       17.34       15.35      3.02 o 
  -6   4   9       17.10       11.59      3.14 o 
  -5   4   9      106.42       88.33     19.14 o 
  -4   4   9       32.40       27.30      4.79 o 
  -3   4   9       79.36       62.29     12.87 o 
  -2   4   9       46.39        8.57     22.64 o 
  -1   4   9      185.29       71.15     64.50 o 
   0   4   9       53.19       55.40     10.32 o 
   1   4   9      157.39      155.14     33.54 o 
   2   4   9       39.42       44.55     10.37 o 
   3   4   9       64.01       24.68     20.63 o 
   4   4   9       19.60       25.33      4.71 o 
   5   4   9       61.21       72.34     14.18 o 
   6   4   9        8.94        9.17      1.76 o 
   7   4   9       10.17       11.52      2.17 o 
   8   4   9       39.21       49.34      9.77 o 
   9   4   9       17.99       20.56      5.17 o 
  10   4   9        0.04        3.33      6.82 o 
 -10   5   9        6.14       12.28      2.69 o 
  -9   5   9        8.39        4.07      3.07 o 
  -8   5   9       27.61       32.19      5.96 o 
  -7   5   9       68.56       64.47     17.16 o 
  -6   5   9        8.14        8.58      3.49 o 
  -5   5   9       26.07       31.02      7.58 o 
  -4   5   9        1.13        5.02      3.37 o 
  -3   5   9        4.17        5.70      1.97 o 
  -2   5   9       41.31       46.65      9.43 o 
  -1   5   9       41.68       49.77      8.61 o 
   0   5   9       13.70       19.28      3.77 o 
   1   5   9       35.38       31.49      9.75 o 
   2   5   9       32.86       32.94      7.26 o 
   3   5   9        1.45        2.76      1.06 o 
   4   5   9        0.23        0.75      1.04 o 
   5   5   9       17.27       15.51      2.78 o 
   6   5   9        3.00        5.32      1.31 o 
   7   5   9       32.99       31.24      5.13 o 
   8   5   9       11.06       13.29      3.22 o 
   9   5   9        2.90        4.85      4.56 o 
  10   5   9        1.91        5.51      2.39 o 
  -9   6   9        1.79        5.23      2.06 o 
  -8   6   9        6.91        2.20      5.61 o 
  -7   6   9       15.71        9.52      6.04 o 
  -6   6   9        2.70        6.69      3.29 o 
  -5   6   9        0.07        2.61      4.07 o 
  -4   6   9       56.03       50.97      7.98 o 
  -3   6   9       31.48       35.92      5.58 o 
  -2   6   9       23.14       25.90      4.61 o 
  -1   6   9       99.41      126.59     21.76 o 
   0   6   9      222.90      284.56     51.80 o 
   1   6   9       87.58      101.43     14.55 o 
   2   6   9       17.21       23.95      2.88 o 
   3   6   9       26.31       33.02      5.35 o 
   4   6   9       33.26       15.96     17.82 o 
   5   6   9        0.04        0.15      1.52 o 
   6   6   9        2.87        6.36      2.07 o 
   7   6   9        6.61        9.95      2.20 o 
   8   6   9        3.42        5.71      2.82 o 
   9   6   9        0.73       -0.67      2.62 o 
  -7   7   9        3.25       11.40      4.18 o 
  -6   7   9       26.78       35.54      5.87 o 
  -5   7   9       64.75       69.16     13.21 o 
  -4   7   9       62.07       56.94     14.71 o 
  -3   7   9        1.51        4.18      1.98 o 
  -2   7   9      108.35       99.40     12.63 o 
  -1   7   9       42.70       39.69      6.02 o 
   0   7   9       93.03       97.59     13.11 o 
   1   7   9       44.48       39.01      6.49 o 
   2   7   9       95.42       90.99     13.74 o 
   3   7   9        0.69        0.21      1.79 o 
   4   7   9       43.31       39.55      7.96 o 
   5   7   9       39.04       46.81     10.24 o 
   6   7   9       14.82       18.89      4.51 o 
   7   7   9        2.30        1.85      1.89 o 
  -6   8   9        0.39        4.08      3.85 o 
  -5   8   9        0.74        3.01      2.96 o 
  -4   8   9        2.25        1.57      3.25 o 
  -3   8   9        9.33        8.12      3.09 o 
  -2   8   9        0.27        3.42      2.65 o 
  -1   8   9       25.62       20.52      5.94 o 
   0   8   9        0.47        5.42      2.04 o 
   1   8   9       28.71       28.10      5.03 o 
   2   8   9        0.52        3.61      1.84 o 
   3   8   9        6.82        8.44      2.52 o 
   4   8   9        1.69       -0.28      2.43 o 
   5   8   9        0.55        3.45      2.04 o 
   6   8   9        0.00        2.82      2.90 o 
  -3   9   9        1.61        4.84      2.14 o 
  -2   9   9        0.01        8.30      5.38 o 
  -1   9   9        0.40        3.66      3.22 o 
   0   9   9        6.55        4.45      2.39 o 
   1   9   9        0.82        5.17      3.03 o 
   2   9   9        0.07        0.89      2.29 o 
   3   9   9        0.54        6.97      2.71 o 
 -10   0  10       22.77       22.39      7.89 o 
  -8   0  10       46.17       49.30     16.44 o 
  -6   0  10        2.20        5.07      2.83 o 
  -4   0  10       27.27       27.77      8.34 o 
  -2   0  10      160.31      185.78     73.12 o 
   0   0  10      109.66      148.70     32.06 o 
   2   0  10      145.35      217.73     43.69 o 
   4   0  10       16.43        8.73      7.51 o 
   6   0  10        0.60        1.21      0.84 o 
   8   0  10       27.91       26.68     10.11 o 
  10   0  10        9.16       17.95      7.54 o 
 -11   1  10        9.56        8.67      1.63 o 
 -10   1  10        6.31        8.75      2.91 o 
  -9   1  10       47.57       19.83     10.08 o 
  -8   1  10       15.69       15.97      2.73 o 
  -7   1  10       27.03       22.62      5.00 o 
  -6   1  10      192.20      223.46     37.65 o 
  -5   1  10      150.34      176.51     25.01 o 
  -4   1  10        8.38        8.80      2.34 o 
  -3   1  10        6.10       10.01      2.01 o 
  -2   1  10      122.93      150.30     15.82 o 
  -1   1  10      268.36      334.03     36.43 o 
   0   1  10       17.17       25.22      4.66 o 
   1   1  10      258.58      294.06     39.32 o 
   2   1  10      109.83      140.55     15.21 o 
   3   1  10        4.94        4.29      1.09 o 
   4   1  10        4.72        8.17      1.74 o 
   5   1  10       90.09       93.50     13.95 o 
   6   1  10       83.26        6.97     36.84 o 
   7   1  10        8.91        9.68      3.88 o 
   8   1  10        5.74        7.30      2.29 o 
   9   1  10       15.56       17.89      5.86 o 
  10   1  10        2.29        6.43      3.59 o 
  11   1  10        1.95        6.13      5.96 o 
 -11   2  10        5.32        4.56      2.06 o 
 -10   2  10       24.56       19.08      5.84 o 
  -9   2  10        5.91        8.42      1.81 o 
  -8   2  10       29.08       22.71      5.47 o 
  -7   2  10       51.26       50.24     10.62 o 
  -6   2  10        2.89        4.19      1.45 o 
  -5   2  10       25.38       26.16      4.98 o 
  -4   2  10       23.38       24.88      4.22 o 
  -3   2  10       66.35       91.95     11.65 o 
  -2   2  10       65.13       81.85      9.20 o 
  -1   2  10       11.01       13.46      2.03 o 
   0   2  10        3.01        2.42      1.34 o 
   1   2  10        7.44       10.66      1.76 o 
   2   2  10       60.37       59.55      7.65 o 
   3   2  10       46.19       57.18      9.00 o 
   4   2  10       14.88       16.29      2.83 o 
   5   2  10       14.28       16.53      2.88 o 
   6   2  10        1.72        1.20      0.55 o 
   7   2  10       32.30        8.16     13.35 o 
   8   2  10       14.37        7.60      6.31 o 
   9   2  10        3.02        5.24      5.39 o 
  10   2  10        8.84       10.05      2.81 o 
  11   2  10        1.09        3.00      2.50 o 
 -10   3  10       62.42       44.46     11.95 o 
  -9   3  10        4.99        5.29      1.73 o 
  -8   3  10      216.69      162.30     47.97 o 
  -7   3  10        0.23        2.90      2.15 o 
  -6   3  10       82.38       86.71     13.28 o 
  -5   3  10        0.79        2.34      1.42 o 
  -4   3  10       57.92       52.84      9.79 o 
  -3   3  10        0.70       -0.57      1.83 o 
  -2   3  10       15.11       15.06      3.30 o 
  -1   3  10       13.62       10.25      2.19 o 
   0   3  10        0.25        2.13      1.10 o 
   1   3  10        6.73        6.36      2.15 o 
   2   3  10       14.83       14.99      3.18 o 
   3   3  10        0.81        3.31      1.03 o 
   4   3  10       34.49       41.22      7.73 o 
   5   3  10        1.61        2.62      0.79 o 
   6   3  10       40.90       23.19     13.43 o 
   7   3  10        0.24        1.97      1.01 o 
   8   3  10       94.81        7.51     47.19 o 
   9   3  10        1.68        4.87      2.53 o 
  10   3  10       24.30       25.63      8.08 o 
 -10   4  10        4.01        6.54      2.56 o 
  -9   4  10        1.66        3.35      1.60 o 
  -8   4  10        6.13        3.91      2.07 o 
  -7   4  10        0.90        1.19      2.14 o 
  -6   4  10        6.91        6.09      1.95 o 
  -5   4  10        0.86        0.69      0.78 o 
  -4   4  10       19.64       10.78      2.65 o 
  -3   4  10       60.74       53.44     13.99 o 
  -2   4  10        6.94        6.38      1.24 o 
  -1   4  10        0.08        0.55      1.19 o 
   0   4  10       11.31       10.81      4.16 o 
   1   4  10        0.08        0.80      1.42 o 
   2   4  10        5.80        5.71      1.51 o 
   3   4  10       55.45       56.13     13.65 o 
   4   4  10       13.77       10.68      4.75 o 
   5   4  10        0.19        2.76      1.02 o 
   6   4  10        3.44        3.61      1.29 o 
   7   4  10        0.83        1.79      0.89 o 
   8   4  10        2.41        8.77      3.11 o 
   9   4  10        0.36        5.32      3.20 o 
  10   4  10        1.40        5.56      2.51 o 
  -9   5  10       22.79       25.64      5.27 o 
  -8   5  10        3.18        3.31      3.23 o 
  -7   5  10        3.49        6.55      3.14 o 
  -6   5  10       28.38       26.71      5.09 o 
  -5   5  10       20.95       17.66      4.32 o 
  -4   5  10       78.95      103.12     16.33 o 
  -3   5  10        3.36        9.04      2.96 o 
  -2   5  10       33.04       34.48      7.42 o 
  -1   5  10        3.83       10.01      2.81 o 
   0   5  10      202.96      141.68     53.06 o 
   1   5  10        5.09        4.20      1.84 o 
   2   5  10       24.90       20.52      3.49 o 
   3   5  10        3.74        4.11      1.23 o 
   4   5  10       61.42       63.08     16.03 o 
   5   5  10       11.63       14.10      3.20 o 
   6   5  10       14.38       10.58      4.09 o 
   7   5  10        1.36        2.15      2.37 o 
   8   5  10        1.36        4.94      1.54 o 
   9   5  10        8.47        5.00      4.98 o 
  -8   6  10        0.50        4.89      3.70 o 
  -7   6  10        0.23        2.19      3.67 o 
  -6   6  10        5.85        6.94      3.19 o 
  -5   6  10        2.45        5.35      2.81 o 
  -4   6  10        5.46        3.64      2.44 o 
  -3   6  10        1.90        2.65      3.41 o 
  -2   6  10        3.99        9.12      4.20 o 
  -1   6  10       24.19       23.25      4.17 o 
   0   6  10       74.76       76.89     14.29 o 
   1   6  10       21.65       19.90      3.34 o 
   2   6  10        2.97        3.30      2.04 o 
   3   6  10        1.78        2.96      1.65 o 
   4   6  10        3.91        7.65      1.71 o 
   5   6  10        1.13        2.38      1.28 o 
   6   6  10        2.85        4.94      1.47 o 
   7   6  10        0.68       -0.61      2.64 o 
   8   6  10        0.17        2.58      2.18 o 
  -7   7  10        2.13        3.42      1.96 o 
  -6   7  10        0.26        3.97      3.56 o 
  -5   7  10       79.81       81.68     12.48 o 
  -4   7  10       63.54       72.00     12.53 o 
  -3   7  10        1.38        0.83      2.63 o 
  -2   7  10       60.96       65.04     13.45 o 
  -1   7  10      131.16      146.21     29.46 o 
   0   7  10       14.39       11.99      2.61 o 
   1   7  10      122.64      123.53     23.23 o 
   2   7  10       42.72       53.42     11.05 o 
   3   7  10        1.39        4.93      1.91 o 
   4   7  10       41.49       50.02      9.59 o 
   5   7  10       50.21       48.40     10.62 o 
   6   7  10        0.02        2.54      1.61 o 
   7   7  10        1.11        0.08      1.64 o 
  -5   8  10        0.05       10.63      2.63 o 
  -4   8  10        0.22        5.38      2.40 o 
  -3   8  10        0.24        3.70      2.60 o 
  -2   8  10        0.47        7.01      2.54 o 
  -1   8  10       19.16       20.49      6.13 o 
   0   8  10       11.04       13.85      2.92 o 
   1   8  10       16.65       14.83      3.47 o 
   2   8  10        0.86        8.21      2.75 o 
   3   8  10        0.03        3.32      2.03 o 
   4   8  10        0.12        2.07      1.68 o 
   5   8  10        0.07        3.25      2.13 o 
   0   9  10        1.12        6.64      2.36 o 
  -9   0  11        0.71        7.53      2.48 o 
  -7   0  11       76.79       70.30     20.22 o 
  -5   0  11       98.04      101.74     24.47 o 
  -3   0  11      194.99      203.41     42.05 o 
  -1   0  11      577.29      765.03    128.03 o 
   1   0  11      503.30      703.89    115.07 o 
   3   0  11      123.25      164.37     54.95 o 
   5   0  11       57.04       50.35     12.98 o 
   7   0  11       31.35       28.57      8.72 o 
   9   0  11        1.18        9.17      5.05 o 
 -10   1  11        0.00        1.80      1.78 o 
  -9   1  11        0.44        2.97      2.09 o 
  -8   1  11        0.89        1.75      1.95 o 
  -7   1  11      110.22       94.20     17.48 o 
  -6   1  11       15.58       19.74      4.86 o 
  -5   1  11       33.46       32.42      6.80 o 
  -4   1  11       19.83       24.66      4.93 o 
  -3   1  11      103.54      123.10     17.51 o 
  -2   1  11      267.78      339.29     42.08 o 
  -1   1  11       26.62       29.88      6.05 o 
   0   1  11       28.02       24.57      7.78 o 
   1   1  11       21.94       29.31      5.90 o 
   2   1  11      207.56      299.18     38.16 o 
   3   1  11       73.11       80.26     12.93 o 
   4   1  11       11.13       13.19      2.47 o 
   5   1  11       18.54       16.11      3.31 o 
   6   1  11        6.12        3.68      2.51 o 
   7   1  11       41.96        5.04     24.68 o 
   8   1  11        0.27        2.00      4.75 o 
   9   1  11        0.19        2.43      2.33 o 
  10   1  11        0.00        4.85      3.10 o 
 -10   2  11        3.75        2.97      1.90 o 
  -9   2  11        6.96        6.98      2.27 o 
  -8   2  11        8.96        8.89      2.36 o 
  -7   2  11        3.22        4.44      2.09 o 
  -6   2  11        3.81        2.98      1.58 o 
  -5   2  11       14.15       16.20      3.87 o 
  -4   2  11        0.41        4.96      1.79 o 
  -3   2  11        1.34        0.76      2.01 o 
  -2   2  11      133.65      134.13     20.03 o 
  -1   2  11       51.21       56.73      8.30 o 
   0   2  11        5.73        6.36      2.16 o 
   1   2  11       40.95       48.55      8.64 o 
   2   2  11      100.60       95.56     13.19 o 
   3   2  11        1.37        3.35      1.13 o 
   4   2  11        0.15        2.32      1.07 o 
   5   2  11        7.39        6.21      1.59 o 
   6   2  11        1.66        1.79      0.85 o 
   7   2  11        1.03        2.74      1.51 o 
   8   2  11        3.97       11.41      3.76 o 
   9   2  11        3.90        5.68      4.91 o 
  10   2  11        0.52        2.08      2.18 o 
 -10   3  11        0.19        1.60      1.74 o 
  -9   3  11        6.23        8.02      2.72 o 
  -8   3  11        8.06        8.32      2.05 o 
  -7   3  11        6.23        5.54      1.68 o 
  -6   3  11        6.85        6.24      2.00 o 
  -5   3  11        0.07        2.14      1.87 o 
  -4   3  11       27.02       26.86      5.59 o 
  -3   3  11       85.97       65.95     12.75 o 
  -2   3  11      176.15      181.03     30.91 o 
  -1   3  11       39.12       35.31      5.61 o 
   0   3  11        9.09       11.99      3.42 o 
   1   3  11       30.97       28.82      5.66 o 
   2   3  11      125.39      130.58     22.75 o 
   3   3  11       45.83       47.14      9.76 o 
   4   3  11       16.72       14.78      3.54 o 
   5   3  11        0.00       -1.12      1.12 o 
   6   3  11        3.44        1.39      0.68 o 
   7   3  11        2.17        2.96      1.86 o 
   8   3  11        3.09        2.97      3.31 o 
   9   3  11        3.29        9.96      3.83 o 
  10   3  11        0.03        6.38      2.48 o 
  -9   4  11       28.60       24.69      4.37 o 
  -8   4  11       85.61       70.13      9.31 o 
  -7   4  11        6.06        5.41      1.37 o 
  -6   4  11        0.29        1.31      1.67 o 
  -5   4  11        0.23        3.54      1.97 o 
  -4   4  11        9.13       10.15      2.37 o 
  -3   4  11        4.20        6.74      2.29 o 
  -2   4  11       87.95       76.43     13.48 o 
  -1   4  11       72.38       59.30     12.62 o 
   0   4  11       15.06       12.15      4.40 o 
   1   4  11       56.55       57.68     14.31 o 
   2   4  11       73.57       80.00     17.77 o 
   3   4  11        3.27        4.96      1.78 o 
   4   4  11       11.96        8.59      2.10 o 
   5   4  11        0.35        1.75      0.87 o 
   6   4  11        0.14        0.16      0.83 o 
   7   4  11        3.34        3.04      1.20 o 
   8   4  11       34.81       37.42     11.59 o 
   9   4  11       10.08       12.83      3.76 o 
  -8   5  11        0.65        8.90      4.00 o 
  -7   5  11       22.85       25.16      5.23 o 
  -6   5  11        0.59        3.16      4.40 o 
  -5   5  11        0.13        8.00      3.24 o 
  -4   5  11        1.24        1.34      3.54 o 
  -3   5  11        0.00       -1.28      3.85 o 
  -2   5  11       55.73       58.24      9.38 o 
  -1   5  11        2.84        2.22      1.95 o 
   0   5  11       35.87       31.74      9.40 o 
   1   5  11        3.93        1.95      2.21 o 
   2   5  11       36.13       39.36     10.51 o 
   3   5  11        0.03        0.91      1.21 o 
   4   5  11        0.97        2.91      1.15 o 
   5   5  11        0.09        1.75      1.28 o 
   6   5  11        0.73        1.76      0.93 o 
   7   5  11        7.87        4.23      3.75 o 
   8   5  11        0.10        2.53      6.02 o 
  -7   6  11        4.98        4.12      3.38 o 
  -6   6  11       12.01        8.91      4.10 o 
  -5   6  11       55.11       55.76     12.48 o 
  -4   6  11       17.13       15.42      3.42 o 
  -3   6  11        4.91        5.32      3.43 o 
  -2   6  11        5.96        4.43      2.87 o 
  -1   6  11       70.59       82.98     13.27 o 
   0   6  11       68.64       72.97     11.98 o 
   1   6  11       67.69       70.16     12.07 o 
   2   6  11        5.09        7.64      2.01 o 
   3   6  11        4.75        5.79      1.92 o 
   4   6  11       11.75        9.23      3.51 o 
   5   6  11       39.21       18.73     12.78 o 
   6   6  11        5.39        5.26      1.46 o 
   7   6  11        2.51        2.84      1.82 o 
  -6   7  11        2.35        3.90      2.82 o 
  -5   7  11       21.95       21.12      4.56 o 
  -4   7  11       27.86       20.28      7.04 o 
  -3   7  11        4.32        4.80      2.72 o 
  -2   7  11       37.50       42.65      8.59 o 
  -1   7  11        0.07        6.55      1.83 o 
   0   7  11        0.00        3.37      1.96 o 
   1   7  11        0.03        4.20      3.16 o 
   2   7  11       25.75       34.80      6.32 o 
   3   7  11        2.49        5.60      1.90 o 
   4   7  11       19.70       19.30      3.83 o 
   5   7  11       13.13       10.72      2.72 o 
   6   7  11        1.36        2.60      1.78 o 
  -3   8  11        0.55        0.37      3.34 o 
  -2   8  11        3.16        6.81      2.48 o 
  -1   8  11       17.17       20.36      3.76 o 
   0   8  11       16.85       23.20      4.08 o 
   1   8  11       16.17       14.11      5.26 o 
   2   8  11        1.50        6.33      2.41 o 
   3   8  11        0.00        2.49      2.41 o 
 -10   0  12       11.42       10.66      7.48 o 
  -8   0  12        1.23        4.57      2.27 o 
  -6   0  12      451.87      429.74    103.75 o 
  -4   0  12       11.33       25.08      7.92 o 
  -2   0  12       16.00       21.21      5.86 o 
   0   0  12      869.04     1035.47    242.88 o 
   2   0  12       10.09       16.31      4.89 o 
   4   0  12       10.71       14.30      4.28 o 
   6   0  12      207.40       14.90     94.76 o 
   8   0  12        0.56        2.96      3.53 o 
  10   0  12        2.75        7.03      3.36 o 
  -9   1  12        0.45        2.45      1.76 o 
  -8   1  12        1.13        2.10      2.32 o 
  -7   1  12        0.32        1.87      2.82 o 
  -6   1  12        5.73        6.95      2.49 o 
  -5   1  12        0.47        1.54      2.67 o 
  -4   1  12       38.54       25.93      5.31 o 
  -3   1  12        0.57        4.22      1.99 o 
  -2   1  12       49.02       67.55     11.54 o 
  -1   1  12       33.70       43.25      8.51 o 
   0   1  12       24.26       35.33      6.72 o 
   1   1  12       36.18       38.69      7.11 o 
   2   1  12       41.13       52.66     10.37 o 
   3   1  12        0.51        1.36      1.41 o 
   4   1  12       23.05       14.32      2.73 o 
   5   1  12        0.73        2.20      0.86 o 
   6   1  12        3.39        3.45      1.69 o 
   7   1  12        0.08        3.55      2.58 o 
   8   1  12        0.90        9.08      3.62 o 
   9   1  12        0.16        1.43      2.98 o 
  -9   2  12       23.50       15.10      3.94 o 
  -8   2  12        0.84        7.51      2.28 o 
  -7   2  12        9.56        5.17      2.23 o 
  -6   2  12       46.30       45.93      7.39 o 
  -5   2  12        0.36        1.61      2.06 o 
  -4   2  12        8.42        8.94      2.85 o 
  -3   2  12       97.34      100.45     18.49 o 
  -2   2  12        1.41        5.29      1.66 o 
  -1   2  12       37.27       37.90      7.49 o 
   0   2  12       30.86       36.20      7.06 o 
   1   2  12       24.03       40.60      7.93 o 
   2   2  12        0.19        2.72      1.01 o 
   3   2  12       63.04       68.18     13.89 o 
   4   2  12        7.24        8.91      2.68 o 
   5   2  12        0.46        1.75      0.94 o 
   6   2  12       19.99       12.36      4.21 o 
   7   2  12        4.09        4.67      2.80 o 
   8   2  12        0.37        3.24      2.26 o 
   9   2  12        6.58       16.38      4.53 o 
  -9   3  12        7.15        7.84      1.55 o 
  -8   3  12       15.10        8.30      2.58 o 
  -7   3  12        3.42        6.73      1.78 o 
  -6   3  12        1.66        3.25      1.99 o 
  -5   3  12        0.30        2.50      3.20 o 
  -4   3  12       19.22       15.00      2.96 o 
  -3   3  12        3.01        2.41      2.27 o 
  -2   3  12        7.94        8.78      2.73 o 
  -1   3  12        3.47        2.55      2.69 o 
   0   3  12        9.91        9.70      2.99 o 
   1   3  12        3.70        3.60      1.15 o 
   2   3  12        4.27        6.79      2.29 o 
   3   3  12        1.70        1.16      1.39 o 
   4   3  12       16.97        8.08      2.51 o 
   5   3  12        0.38        2.64      1.02 o 
   6   3  12        0.72        1.28      0.88 o 
   7   3  12        2.07        3.93      1.59 o 
   8   3  12        7.11        8.63      3.41 o 
   9   3  12        2.10       -2.27      4.50 o 
  -8   4  12        3.70        7.06      3.96 o 
  -7   4  12      128.81       99.09     19.03 o 
  -6   4  12       13.52       16.68      3.67 o 
  -5   4  12        9.26        3.95      1.77 o 
  -4   4  12        7.93        5.04      2.35 o 
  -3   4  12       38.41       34.47      5.45 o 
  -2   4  12        5.24        6.27      2.31 o 
  -1   4  12        0.56        1.17      1.79 o 
   0   4  12        2.49        6.82      2.40 o 
   1   4  12        0.79        3.05      1.11 o 
   2   4  12        6.39        6.99      1.83 o 
   3   4  12       24.72       19.60      4.11 o 
   4   4  12        4.30        2.75      1.38 o 
   5   4  12        3.37        2.32      1.18 o 
   6   4  12        6.89        6.00      1.68 o 
   7   4  12       50.48       44.52     13.27 o 
   8   4  12        1.46       12.92      4.18 o 
  -7   5  12        7.20        7.74      3.66 o 
  -6   5  12       22.52       24.08      5.30 o 
  -5   5  12        4.36        1.32      2.19 o 
  -4   5  12       21.58       16.10      3.77 o 
  -3   5  12       31.64       30.40      6.41 o 
  -2   5  12        1.46        3.73      2.13 o 
  -1   5  12        6.26        3.22      2.49 o 
   0   5  12        2.69        2.64      2.17 o 
   1   5  12        5.13        3.84      2.16 o 
   2   5  12        0.81        2.82      2.10 o 
   3   5  12       21.76       17.68      4.57 o 
   4   5  12       13.16       11.38      3.90 o 
   5   5  12        1.84        2.79      1.34 o 
   6   5  12       11.85        9.48      3.86 o 
   7   5  12        3.87        3.86      1.83 o 
  -6   6  12       17.64       18.23      4.79 o 
  -5   6  12        5.99        6.02      3.88 o 
  -4   6  12       28.87       19.26     11.12 o 
  -3   6  12        2.12        1.62      2.63 o 
  -2   6  12        5.01        8.25      2.72 o 
  -1   6  12        5.07        6.69      3.77 o 
   0   6  12       55.93       61.13     14.41 o 
   1   6  12        4.07        3.88      2.60 o 
   2   6  12        3.52        5.76      1.72 o 
   3   6  12        1.44        2.69      1.46 o 
   4   6  12       17.15       12.80      5.33 o 
   5   6  12        1.80        1.34      1.30 o 
   6   6  12       11.18        6.20      3.32 o 
  -4   7  12       18.49       19.28      5.28 o 
  -3   7  12        6.04        6.85      3.27 o 
  -2   7  12       10.22       15.23      4.57 o 
  -1   7  12        8.15        8.53      2.53 o 
   0   7  12        2.03        0.84      1.87 o 
   1   7  12        8.52        7.13      2.51 o 
   2   7  12        7.82       10.76      3.11 o 
   3   7  12        2.98        2.80      2.08 o 
   4   7  12       12.16       15.22      4.12 o 
  -9   0  13        2.90        8.15      2.49 o 
  -7   0  13       73.03       77.81     16.12 o 
  -5   0  13       32.05       25.75      5.79 o 
  -3   0  13       38.43       49.74      8.41 o 
  -1   0  13       76.75       70.17     18.14 o 
   1   0  13       66.54       35.15     17.76 o 
   3   0  13       31.86       42.88     16.24 o 
   5   0  13       10.12        5.09      1.91 o 
   7   0  13       31.39       36.11     11.69 o 
   9   0  13        0.66        6.53      2.97 o 
  -9   1  13        0.49        3.75      1.78 o 
  -8   1  13        3.75        5.67      2.15 o 
  -7   1  13       16.07       15.99      3.13 o 
  -6   1  13        0.74        4.84      2.85 o 
  -5   1  13       35.70       45.62      6.96 o 
  -4   1  13       33.70       35.31      5.43 o 
  -3   1  13       36.50       31.50      4.63 o 
  -2   1  13       64.25       75.46      8.28 o 
  -1   1  13        4.59        5.55      1.85 o 
   0   1  13       56.56       60.45     11.06 o 
   1   1  13        1.74        4.46      1.55 o 
   2   1  13       55.82       63.78      7.88 o 
   3   1  13       23.64       19.52      4.27 o 
   4   1  13       19.41       17.70      3.79 o 
   5   1  13       16.32       18.22      3.53 o 
   6   1  13        0.23        1.68      1.25 o 
   7   1  13        6.12        2.54      3.33 o 
   8   1  13        0.82        1.38      2.63 o 
   9   1  13        0.27        1.98      4.68 o 
  -8   2  13        4.98        6.02      1.96 o 
  -7   2  13       13.36        7.66      4.86 o 
  -6   2  13        0.13        2.09      2.40 o 
  -5   2  13       23.97       17.85      3.46 o 
  -4   2  13       12.06       12.66      2.76 o 
  -3   2  13        2.35        9.93      2.63 o 
  -2   2  13       17.66       22.61      4.07 o 
  -1   2  13        0.24        5.77      1.80 o 
   0   2  13      115.78      125.25     14.60 o 
   1   2  13        0.71        1.90      1.09 o 
   2   2  13        8.08       12.61      2.65 o 
   3   2  13        2.77        0.50      2.14 o 
   4   2  13        7.58       10.35      2.40 o 
   5   2  13       10.03        6.44      2.31 o 
   6   2  13        0.00        1.39      1.09 o 
   7   2  13        5.26        8.12      3.01 o 
   8   2  13        1.05        3.12      2.54 o 
  -8   3  13        0.85        1.58      1.81 o 
  -7   3  13       51.68       29.69      9.56 o 
  -6   3  13        6.04        4.57      2.38 o 
  -5   3  13       20.02       17.53      3.63 o 
  -4   3  13        4.53       10.45      3.16 o 
  -3   3  13       66.87       67.27     10.09 o 
  -2   3  13        4.64        2.11      2.17 o 
  -1   3  13        1.87        0.41      2.09 o 
   0   3  13        7.88        8.52      2.26 o 
   1   3  13        1.82        2.66      1.28 o 
   2   3  13        3.96        3.51      1.89 o 
   3   3  13       49.92       16.64     11.99 o 
   4   3  13        1.61        1.65      1.56 o 
   5   3  13       11.72       10.26      2.16 o 
   6   3  13        2.91        3.14      1.61 o 
   7   3  13       19.82       19.59      7.28 o 
   8   3  13        0.31        6.55      2.31 o 
  -7   4  13        0.08        0.53      2.36 o 
  -6   4  13        8.66        7.03      2.88 o 
  -5   4  13       18.20       16.12      3.91 o 
  -4   4  13        1.49        4.47      2.54 o 
  -3   4  13        1.41        3.16      2.19 o 
  -2   4  13        1.07        2.43      1.33 o 
  -1   4  13        6.66        5.00      2.50 o 
   0   4  13       29.17       20.19      5.21 o 
   1   4  13        4.18        5.74      1.68 o 
   2   4  13        2.02        2.01      1.40 o 
   3   4  13        1.41        1.75      1.52 o 
   4   4  13        0.25        1.04      1.38 o 
   5   4  13        8.27        6.76      1.95 o 
   6   4  13        4.53        3.84      2.11 o 
   7   4  13        0.00        4.71      2.88 o 
  -6   5  13        0.23        7.51      3.73 o 
  -5   5  13       14.08       17.12      4.16 o 
  -4   5  13        0.51        4.97      3.29 o 
  -3   5  13        0.42        3.57      3.43 o 
  -2   5  13        0.76        5.74      2.55 o 
  -1   5  13       11.93        6.72      5.61 o 
   0   5  13        1.01       -0.77      3.50 o 
   1   5  13       10.10        4.65      2.32 o 
   2   5  13        0.45        2.37      1.98 o 
   3   5  13        0.01        0.67      1.86 o 
   4   5  13        0.09        1.11      1.28 o 
   5   5  13        6.95        5.13      1.85 o 
   6   5  13        0.00        0.90      1.51 o 
  -5   6  13        3.70        8.61      2.75 o 
  -4   6  13        0.35       -0.77      3.52 o 
  -3   6  13       30.63       26.10      8.03 o 
  -2   6  13       31.31       28.21      6.71 o 
  -1   6  13       30.74       37.26      7.30 o 
   0   6  13       48.83       58.77     11.34 o 
   1   6  13       25.83       31.42      5.66 o 
   2   6  13       23.88       20.09      4.98 o 
   3   6  13       21.39       25.31      7.10 o 
   4   6  13        0.01        2.14      1.79 o 
   5   6  13        1.44        1.76      1.52 o 
  -2   7  13       31.27       27.23      5.03 o 
  -1   7  13       10.32        6.92      3.28 o 
   0   7  13       63.38       65.15     15.61 o 
   1   7  13       10.53       11.31      2.48 o 
   2   7  13       26.90       23.20      6.79 o 
  -8   0  14        0.88        6.59      8.39 o 
  -6   0  14        9.66        8.64      4.68 o 
  -4   0  14       98.80       91.12     19.30 o 
  -2   0  14        2.61        4.32      3.01 o 
   2   0  14        3.92        4.98      3.77 o 
   4   0  14       46.14       39.01      9.79 o 
   6   0  14        3.46        4.77      3.89 o 
   8   0  14        0.00        4.30      3.44 o 
  -8   1  14        2.99        6.19      1.53 o 
  -7   1  14        0.33        2.57      3.51 o 
  -6   1  14       24.82       21.13      4.13 o 
  -5   1  14       53.39       45.07      7.90 o 
  -4   1  14       17.30       16.31      3.89 o 
  -3   1  14        0.48        1.31      1.55 o 
  -2   1  14        5.99        9.09      2.48 o 
  -1   1  14       37.16       33.79      5.83 o 
   0   1  14       13.11       14.15      2.84 o 
   1   1  14       33.22       33.24      5.58 o 
   2   1  14        5.29        5.04      1.72 o 
   3   1  14        0.28       -0.05      1.56 o 
   4   1  14        7.54        9.03      2.29 o 
   5   1  14       25.77       19.61      4.14 o 
   6   1  14        7.94        8.84      3.95 o 
   7   1  14        0.01        9.64      3.42 o 
   8   1  14        0.95        2.57      4.05 o 
  -7   2  14       13.03       12.41      3.78 o 
  -6   2  14        0.49        2.94      2.58 o 
  -5   2  14        1.83        2.52      2.76 o 
  -4   2  14       35.38       26.04      6.23 o 
  -3   2  14        0.55        3.03      1.99 o 
  -2   2  14        1.27        3.41      3.99 o 
  -1   2  14        0.51        3.78      1.71 o 
   0   2  14        0.09        2.00      2.00 o 
   1   2  14        1.08        3.38      1.80 o 
   2   2  14        1.26        2.39      1.54 o 
   3   2  14        0.37        3.54      1.55 o 
   4   2  14       18.83       12.90      3.47 o 
   5   2  14        0.55        2.88      1.79 o 
   6   2  14        0.30        0.28      2.70 o 
   7   2  14        5.96       10.05      2.89 o 
  -7   3  14        0.15        6.01      2.44 o 
  -6   3  14       11.33        5.64      4.27 o 
  -5   3  14        1.18        5.29      3.73 o 
  -4   3  14       18.93       15.94      3.40 o 
  -3   3  14        1.02        1.81      2.02 o 
  -2   3  14        6.03        4.99      2.72 o 
  -1   3  14        2.80        2.65      1.64 o 
   0   3  14        6.38        9.48      1.82 o 
   1   3  14        1.03        3.60      1.61 o 
   2   3  14        3.31        4.28      2.24 o 
   3   3  14        0.72        4.19      1.81 o 
   4   3  14        9.55        9.05      2.24 o 
   5   3  14        0.67        3.23      0.98 o 
   6   3  14        3.88        3.85      1.90 o 
   7   3  14        0.01        4.83      2.14 o 
  -6   4  14        1.17        3.37      2.55 o 
  -5   4  14        0.59        6.90      3.40 o 
  -4   4  14       11.30       10.66      3.60 o 
  -3   4  14        4.57        8.36      4.91 o 
  -2   4  14        0.43        2.26      1.98 o 
  -1   4  14        0.00        0.49      0.92 o 
   0   4  14        5.74        7.68      1.70 o 
   1   4  14        0.10        0.90      1.98 o 
   2   4  14        0.35        3.02      1.66 o 
   3   4  14        7.14        6.15      2.36 o 
   4   4  14        6.89        4.58      1.84 o 
   5   4  14        0.02        2.21      1.31 o 
   6   4  14        0.43        1.18      1.38 o 
  -5   5  14        0.07        6.08      2.85 o 
  -4   5  14       21.66       23.15      5.24 o 
  -3   5  14        5.11        6.05      4.01 o 
  -2   5  14       17.85       14.17      4.91 o 
  -1   5  14        1.34        6.36      4.95 o 
   0   5  14       41.68       41.11      8.81 o 
   1   5  14        0.75        2.10      2.44 o 
   2   5  14       12.13       10.81      3.32 o 
   3   5  14        2.76        1.45      1.61 o 
   4   5  14       15.54       14.13      3.30 o 
   5   5  14        0.35        1.09      2.45 o 
  -3   6  14        0.88        3.65      2.13 o 
  -2   6  14        0.23        1.32      3.00 o 
  -1   6  14        8.18        6.80      3.61 o 
   0   6  14       23.21       16.17      4.36 o 
   1   6  14        7.44        8.11      2.73 o 
   2   6  14        0.40        1.17      2.73 o 
   3   6  14        0.31        4.44      1.71 o 
  -7   0  15        4.85        7.64      7.03 o 
  -5   0  15       25.89       32.08      7.63 o 
  -3   0  15        0.38       10.06      3.23 o 
  -1   0  15      194.47      192.61     51.26 o 
   1   0  15      161.43      146.64     60.39 o 
   3   0  15        0.00       -0.48      2.31 o 
   5   0  15       11.11       10.88      4.73 o 
   7   0  15        1.33        4.20      3.11 o 
  -6   1  15        0.59        3.08      2.49 o 
  -5   1  15       36.79       29.74      4.60 o 
  -4   1  15        4.32        5.30      2.61 o 
  -3   1  15       10.69       12.62      2.86 o 
  -2   1  15       39.35       38.99      6.69 o 
  -1   1  15        1.11        4.08      2.74 o 
   0   1  15        2.32        2.35      2.63 o 
   1   1  15        1.40        1.98      1.75 o 
   2   1  15       27.43       26.42      4.66 o 
   3   1  15        7.69        7.11      1.50 o 
   4   1  15        2.79        5.18      1.74 o 
   5   1  15       17.12        5.48      4.15 o 
   6   1  15        0.03        3.91      3.06 o 
  -6   2  15        5.38        4.04      5.15 o 
  -5   2  15        7.12        3.30      2.23 o 
  -4   2  15        0.12        4.80      2.96 o 
  -3   2  15        0.91        2.24      2.29 o 
  -2   2  15       10.60       10.54      3.10 o 
  -1   2  15        2.88        6.90      2.07 o 
   0   2  15        0.03        1.15      2.39 o 
   1   2  15        1.61        3.99      1.61 o 
   2   2  15        7.37        7.37      1.64 o 
   3   2  15        0.28        0.87      1.13 o 
   4   2  15        0.09        1.46      1.49 o 
   5   2  15        3.00        5.39      2.61 o 
   6   2  15        1.75        6.02      5.12 o 
  -5   3  15        3.29        4.93      3.11 o 
  -4   3  15        2.90        6.36      3.01 o 
  -3   3  15       16.25       12.02      4.01 o 
  -2   3  15       35.86       29.23      6.29 o 
  -1   3  15        8.24        4.73      1.95 o 
   0   3  15        1.56        2.49      1.82 o 
   1   3  15        5.90        3.49      2.06 o 
   2   3  15       23.64       21.63      5.31 o 
   3   3  15        5.63        6.85      2.54 o 
   4   3  15        1.32        4.34      1.81 o 
   5   3  15        1.67        3.73      1.75 o 
  -4   4  15        0.08        4.43      4.58 o 
  -3   4  15        1.17        1.47      2.85 o 
  -2   4  15       12.38        8.54      3.03 o 
  -1   4  15        6.23        2.31      2.81 o 
   0   4  15        0.76        4.01      2.19 o 
   1   4  15        4.19        2.33      1.93 o 
   2   4  15       10.11        7.89      2.35 o 
   3   4  15        0.84        0.42      1.82 o 
   4   4  15        0.18        0.72      1.18 o 
  -3   5  15        1.75       -1.42      3.61 o 
  -2   5  15       12.69       12.39      4.15 o 
  -1   5  15        0.32        4.81      3.18 o 
   0   5  15       18.79       14.78      4.18 o 
   1   5  15        0.72        0.71      2.41 o 
   2   5  15        8.06        4.84      2.49 o 
   3   5  15        1.16        2.85      1.30 o 
  -4   0  16        1.82       11.41      5.89 o 
  -2   0  16        1.66        1.91      8.27 o 
   0   0  16      134.28      101.76     27.97 o 
   2   0  16        1.03        5.18      3.43 o 
   4   0  16        2.26        2.96      1.67 o 
  -5   1  16        1.62       -0.34      2.68 o 
  -4   1  16        6.14        0.90      4.48 o 
  -3   1  16        0.74        4.70      3.25 o 
  -2   1  16       33.14       29.56      4.22 o 
  -1   1  16        2.52        8.05      3.02 o 
   0   1  16       25.17       25.04      5.86 o 
   1   1  16        3.67        5.21      2.50 o 
   2   1  16       23.01       18.79      3.93 o 
   3   1  16        0.27        1.36      2.32 o 
   4   1  16        2.57        3.55      1.39 o 
   5   1  16        0.24        2.21      3.39 o 
  -4   2  16        0.07        7.47      3.17 o 
  -3   2  16       22.21       13.27      3.85 o 
  -2   2  16        1.30        4.31      3.03 o 
  -1   2  16        7.37        5.84      2.59 o 
   0   2  16        5.40        7.95      3.09 o 
   1   2  16        4.00        5.18      1.92 o 
   2   2  16        1.65        2.95      1.73 o 
   3   2  16       11.56       12.21      2.92 o 
   4   2  16        0.20        0.91      1.54 o 
  -3   3  16        0.16        1.65      2.56 o 
  -2   3  16        0.15        1.85      2.49 o 
  -1   3  16        0.35        4.73      1.78 o 
   0   3  16        0.44        1.82      2.02 o 
   1   3  16        0.73        3.68      1.85 o 
   2   3  16        0.04        5.00      1.83 o 
   3   3  16        0.11        2.99      2.26 o 
  -2   4  16        0.62        1.41      3.04 o 
  -1   4  16        2.36        5.28      2.47 o 
   0   4  16        0.27        0.20      2.66 o 
   1   4  16        2.05        4.90      2.66 o 
   2   4  16        0.85        1.89      1.59 o 
  -1   0  17        0.35        1.90      5.11 o 
   1   0  17        0.08        1.11      3.10 o 
  -2   1  17       10.86       12.14      2.73 o 
  -1   1  17        0.11        4.10      2.64 o 
   0   1  17       24.30       15.64      4.24 o 
   1   1  17        0.47        0.13      2.28 o 
   2   1  17        9.46        8.58      1.53 o 
  -1   2  17        0.98       -0.79      2.65 o 
   0   2  17        9.07        8.65      1.69 o 
   1   2  17        1.33        2.69      1.58 o 
                                                 
